# Supplementary material for: Subtractive Genomics Approach for Identification of Novel Therapeutic Drug Targets in Mycoplasma genitalium
Source: Pathogens. 2021 Jul 21;10(8):921. doi: 10.3390/pathogens10080921 (PMC8402164; doi:10.3390/pathogens10080921)
Supplement: Supplementary file 1 [file pathogens-10-00921-s001.zip]

Archive with 6 entries (6 files):
- S1 File. List of anti-target protein sequences in human.txt
- S2 File. The complete protein sequences of M. genitalium str. G37.txt
- S3 File. List of essential proteins predicted by Geptop server.txt
- S4 File. List of essential and non-homologous protein.txt
- S5 File. List of known 3D protein structure generated by PSI-BLAST.txt
- Table S1.pdf
