# Supplementary material for: Subtractive Genomics Approach for Identification of Novel Therapeutic Drug Targets in Mycoplasma genitalium
Source: Pathogens. 2021 Jul 21;10(8):921. doi: 10.3390/pathogens10080921 (PMC8402164; doi:10.3390/pathogens10080921)
Supplement: Supplementary file 1 [file pathogens-10-00921-s001.zip › S3 File. List of essential proteins predicted by Geptop server.txt]

Q9ZB73
P47543
P47304
P47696
P47457
P47634
P47368
P47417
P47331
P47669
P47259
P47458
P47587
P47542
P47612
P47599
P47293
P47647
Q49408
P47658
P47445
P47351
P47251
P47670
P47481
P47330
Q49415
Q9ZB71
P47628
P47415
P47401
P47338
P47538
P47615
P47622
P47301
P47341
P47260
Q9ZB76
P47507
P47677
P47617
P47322
Q2MHT0
P47551
Q49423
P47348
P47273
P47344
P47253
P47450
P47678
P47580
P47705
P47565
P47378
P47524
P47641
P47438
Q49417
P47408
P47567
P47305
P47416
P47693
Q9ZB82
Q9ZB78
P47484
P47363
P47563
P47582
P47292
P47474
P47385
P47294
P47409
P47282
P47437
P47636
P47413
P47402
P47520
P47656
P47318
P47476
P47405
P47471
P47704
P47603
P47412
P47686
P47515
P47668
P47682
P47684
P47499
P55750
P47290
P47326
P47376
P47623
P47266
P47672
P47665
P47334
P47619
P47374
P47459
P47288
P47315
P47407
P47289
P47423
P47583
P47406
P22747
P47354
Q49310
P47568
P47461
P47584
P47573
Q49436
P47505
P47590
P47546
P47314
P47453
P47451
P47381
P47614
P47311
P47369
P47427
P47593
P47280
P47572
P47516
P47328
P47487
P47473
P47391
P47657
P47389
P47418
P47514
P47397
P47435
P47287
P57085
P47281
P47400
P47303
P47446
P47371
P47685
P22746
P47325
Q49429
P47355
P47353
P47537
P47706
P47541
Q49402
P47360
P47323
P47320
P47489
P47347
P47410
P47414
P47495
P47618
P47283
P47382
P47448
P47440
P47673
P47396
P47579
P47433
Q49414
Q9ZB74
P47310
Q49397
P47616
P47398
P47339
P47268
P47373
P47394
Q49431
P47596
P47604
P47321
P47366
P47379
P47564
P47683
P47261
P47478
P47548
P47509
P47562
P47271
P47275
P47291
P47365
P47390
P47482
P47483
P47306
Q9ZB72
P47274
Q9ZB81
P47467
P47606
P47635
Q49460
P47561
P47544
P52271
P47661
P47649
P47699
P47465
P47679
P47589
P47444
P47681
P47591
Q49432
Q49435
P47267
P47525
P47660
P47428
Q49399
P47319
P47662
P47439
P47350
P47421
P47422
P47663
P47324
P47424
P47404
P47329
P47500
P47703
P36255
P47534
P47336
P47411
P47337
P47493
P47420
Q49427
P47576
P47464
P47359
P47491
P47436
P47553
P47403
P47316
P58061
P47700
P47508
P47333
P47372
P47624
P47399
P47327
P36263
P47432
P47475
P47488
P47370
P47592
P47629
Q9ZB70
P47609
P47574
P47343
P56723
Q49400
P47702
P47545
P47613
P47664
Q49428
P47595
P47276
P47621
P47434
P47393
P47549
Q49409
P47688
Q49404
P47645
Q49433
P47317
P47529
P47466
Q57081
P47252
P47284
Q49421
P47639
P47496
P13927
P47691
P47571
P47631
P47577
P47547
P47492
Q49405
Q49406
P47695
P47575
Q49420
P47539
P47605
P47357
P47249
P47666
P47470
P47633
Q49412
P47246
P47442
P47247
P47364
P47425
P47345
Q49398
P47627
P47346
P47250
P47272
P47477
P47299
P47426
P47295
P47340
Q9ZB79
P47335
P47298
P47296
P35888
Q49418
P47632
P47640
P47644
P20796
P47642
P47277
P47352
P47269
P47518
P47566
P47265
P47643
P47254
P47443
P47388
P47463
P47512
P47419
Q49413
P47447
P47387
P47300
P47332
P47460
P47472
