# Supplementary material for: Subtractive Genomics Approach for Identification of Novel Therapeutic Drug Targets in Mycoplasma genitalium
Source: Pathogens. 2021 Jul 21;10(8):921. doi: 10.3390/pathogens10080921 (PMC8402164; doi:10.3390/pathogens10080921)
Supplement: Supplementary file 1 [file pathogens-10-00921-s001.zip › S4 File. List of essential and non-homologous protein.txt]

>sp|Q9ZB73|PBDGT_MYCGE Processive diacylglycerol beta-glycosyltransferase OS=Mycoplasma genitalium (strain ATCC 33530 / G-37 / NCTC 10195) OX=243273 GN=MG335.2 PE=1 SV=1
MDKLVSILVPCYKSKPFLKRFFNSLLKQDLNQAKIIFFNDNVADETYEVLQKFKKEHNNL
AIEVYCDKQNEGIGKVRDKLVNLVTTPYFYFIDPDDCFNNKNVIKEIVESIKKEDFDLGV
LKSMVYLCFLKHDFIIKFLPLKGIFQGRVKLINNNNVNKLNYIKNNDQYIWNIVINTDFF
RKLNLTFESRLFEDIPIWYPMFFSSQKIVFIDVIGTNYFIRNDSLSTTISAPRYLNLIQC
YEKLYVNLSQNGSLASFIDPNHKIEARFWRRQMFVWFALFSFEYFKKNFSESKKILEKLF
VFLEKNGVYERVFQTKNQGIYYIWVQRLKYFKHVLESKSDN
>sp|P47696|HGPRT_MYCGE Hypoxanthine-guanine phosphoribosyltransferase OS=Mycoplasma genitalium (strain ATCC 33530 / G-37 / NCTC 10195) OX=243273 GN=hpt PE=3 SV=1
MGIKSIVINEQQIEEGCQKAVNWCNAKFNNKKVIVLGILKGCIPFLGKVISKFSFDLQLD
FMAVASYHGSHVQKQPPKIVLDMSHDPKDKDILLIEDIVDSGRSIKLVIDLLKTRHAKSI
TLISLIEKIKPKAFDINIDFSCFKVKDNFLVGFGLDYDGFYRNLPYVGVFEPDNP
>sp|P47331|HPRK_MYCGE HPr kinase/phosphorylase OS=Mycoplasma genitalium (strain ATCC 33530 / G-37 / NCTC 10195) OX=243273 GN=hprK PE=3 SV=1
MKHLTVKALVLQFNDCIQLIDGKNNIDNVITIPGLKRSVFELLGLFCKPIGSVAILGKRE
FIFLNQKPVEQQKKIIANLLKLKPPAVILTKSFLDCGVLLAVNQTYQVPILKTNLFSTEL
SFTVETYINEQFATVQKLHGVLLEIFGVGVFLEGKSGIGKSESALDLINKNHLLIGDDAI
EIYRLGNRLFGRAQALAKGFMEIRGLGIINIERAYGLQITKEQTEIQLAISLLSLEEKNN
ASFERLGSDLKLKNLLGVKISYYQIPISSGRKTSEIIESAVIDFKLKKSGYNSANEFILK
QRAMLEEQTDE
>sp|P47669|GPMI_MYCGE 2,3-bisphosphoglycerate-independent phosphoglycerate mutase OS=Mycoplasma genitalium (strain ATCC 33530 / G-37 / NCTC 10195) OX=243273 GN=gpmI PE=3 SV=2
MHKKVLLAILDGYGISNAIYGNAVQNANTPMLDELINSYPCVLLDASGEAVGLPMGQIGN
SEVGHLNIGAGRVVYTGLSLINQHIKDRSFFANKAFLKTIEHVEKNHSKIHLIGLFSNGG
VHSHNEHLLALIELFSKHAKVVLHLFGDGRDVAPCSLKQDLEKLMIFLKNYPNVVIGTIG
GRYYGMDRDQRWDREMIAYKALLGVSKNKFNDPIGYIETQYQNQITDEFIYPAINANLNS
DQFALNNNDGVIFFNFRPDRARQMSHLIFNSNYYNYQPELKRKENLFFVTMMNYEGIVPS
EFAFPPQTIKNSLGEVIANNNLKQLRIAETEKYAHVTFFFDGGFEVNLSNETKTLIPSLK
VATYDLAPEMSCKAITDALLEKLNNFDFTVLNFANPDMVGHTGNYQACIKALEALDVQIK
RIVDFCKANQITMFLTADHGNAEVMIDNNNNPVTKHTINPVPFVCTDKNVNFNQTGILAN
IAPTILEYLNLSKPKEMTAKSLLKNNN
>sp|P47259|FOLD_MYCGE Bifunctional protein FolD OS=Mycoplasma genitalium (strain ATCC 33530 / G-37 / NCTC 10195) OX=243273 GN=folD PE=3 SV=1
MSFDGKLKAQSILETYKNFDWSKCKLVIIQANDDDSSDSFIKQKLIACNTVGAKSELIKL
SNQITQAELIEKIISLNHDVNVTGIILQLPVYPHLDKNSLLEAINPLKDVDGLTTNHLAE
IKPCIVEAIITLKELFNLEFNNQKIVVVGLGITGGKPIYEFLKTSGYKVQACDKDTPNTF
ELIKSADIVFTAIGKSHFFQAKNFKKGVILFDIGVSRNKQNKLCGDINPEGIEKKARWWT
KTPGGVGPFTVLAIIKNLWILHEKNKRCLQSSI
>sp|P47612|THII_MYCGE Probable tRNA sulfurtransferase OS=Mycoplasma genitalium (strain ATCC 33530 / G-37 / NCTC 10195) OX=243273 GN=thiI PE=3 SV=1
MELNSEDVLVARYGELVLKGKNRSYFTKQLKINIKKAFKKLEINNSIVYEFDRIVVFDIK
KEQRAILQELFSFLPGISLFFFASQIVREENKLLDLLFNLFKDFNSFKLEVKRRDKNFAE
NSSNFKKYLAVKLFEKYQLKGVINNPEIIANIEILKEHFLVFTERFKGKGGLPVYSSGKA
LVLLSGGIDSPVAASLVMQRGFNIDFITFINEPNKNQKTIEKITRLANLISFNKTICSGK
LLVFDFTAIQKELIHISNESYRIVLMRRVFYKAASMFKYDCLVTGEVLGQVASQTIENLK
VIQSATPDTFIVRPLIGFSKDKIIELAKFFNTFDISIEQHLDTCSEFSPKNPTTKAKLIN
VEKLESELIFLNDLIEKGVSELSND
>sp|P47599|ACKA_MYCGE Acetate kinase OS=Mycoplasma genitalium (strain ATCC 33530 / G-37 / NCTC 10195) OX=243273 GN=ackA PE=3 SV=1
MQSHKILVVNAGSSSIKFQLFNDKKQVLAKGLCERIFIDGFFKLEFNQKKIEEKVQFNDH
NLAVKHFLNALKKNKIITELSEIGLIGHRVVQGANYFTDAVLVDTHSLAKIKEFIKLAPL
HNKPEADVIEIFLKEIKTAKNVAVFDTTFHTTIPRENYLYAVPENWEKNNLVRRYGFHGT
SYKYINEFLEKKFNKKPLNLIVCHLGNGASVCAIKQGKSLNTSMGFTPLEGLIMGTRSGD
IDPAIVSYIAEQQKLSCNDVVNELNKKSGMFAITGSSDMRDIFDKPEINDIAIKMYVNRV
ADYIAKYLNQLSGEIDSLVFTGGVGENASYCVQLIIEKVASLGFKTNSNLFGNYQDSSLI
STNESKYQIFRVRTNEELMIVEDALRVSTNIKK
>sp|Q49408|NAOX_MYCGE Probable NADH oxidase OS=Mycoplasma genitalium (strain ATCC 33530 / G-37 / NCTC 10195) OX=243273 GN=nox PE=3 SV=2
MKKVIVIGINHAGTSFIRTLLSKSKDFKVNAYDRNTNISFLGCGIALAVSGVVKNTDDLF
YSNPEELKQMGANIFMSHDVTNIDLIKKQVTVRDLTSNKEFTDQFDQLVIASGAWPICMN
VENKVTHKPLEFNYTDKYCGNVKNLISCKLYQHALTLIDSFRKDKTIKSVAIVGSGYIGL
ELAEAAWLCKKQVTVIDLLDKPAGNNFDHEFTDELEKVMQKDGLKLMMGCSVKGFVVDST
NNVVKGVETDKGIVNADLVIQSIGFRPSTKFVPKDQNFEFIHNGSIKVNEFLQALNHKDV
YVIGGCAAIYNAASEQYENIDLATNAVKSGLVAAMHIIGSNQVKLQSIVGTNALHIFGLN
LAACGLTEQRAKKLGFDVGISVVDDNDRPEFMGSYDKVRFKLVYDKKTLRILGAQLLSWN
TNHSEIIFYIALAIQKQMLLTELGLVDVYFLPHYNKPFNFVLATVLQALGFSYYIPKK
>sp|P47658|DPO3X_MYCGE DNA polymerase III subunit gamma/tau OS=Mycoplasma genitalium (strain ATCC 33530 / G-37 / NCTC 10195) OX=243273 GN=dnaX PE=3 SV=3
MHQVFYQKYRPINFKQTLGQESIRKILVNAINRDKLPNGYIFSGERGTGKTTFAKIIAKA
INCLNWDQIDVCNSCDVCKSINTNSAIDIVEIDAASKNGINDIRELVENVFNHPFTFKKK
VYILDEAHMLTTQSWGGLLKTLEESPPYVLFIFTTTEFNKIPLTILSRCQSFFFKKITSD
LILERLNDIAKKEKIKIEKDALIKIADLSQGSLRDGLSLLDQISNFSDSEKISITDVEKT
FNIVDRNAKFTFIKAVLSGDIKEAFNLLDDFESNGLNFTYFLRELFALTVNLYAYAKLKN
INVLDSTEKTMIETLNFEKQHYAFLIKAIEENTNFGLSQLTLIDRLKAIVISYNEFFNQK
PLTISSPSNEKSLHLETEYLEKKKIKKSNHKQDQKHFSLFEKSFIDKSEKTPKNDEVTNN
KFLDTSKLNLANIALAINAFNDNKWINHFQNLLSVFQTKFNDKDKQNNLSYFNNFIDKYS
ARDIVKATKIVKASSFGIVILFEDQKIAMRLWKEAIEEGNVQATIFQIFNQNLFLASFSE
HQYKTTITEETKNQKYQTEVLNLTQLENLAKPFLKEKKRSLSQKMVDKYFKGLFEEK
>sp|P47445|PARE_MYCGE DNA topoisomerase 4 subunit B OS=Mycoplasma genitalium (strain ATCC 33530 / G-37 / NCTC 10195) OX=243273 GN=parE PE=3 SV=1
MKSNYSATNIKILKGLDAVKKRPGMYIGSTDSKGLHHMLWEILANSVDEVLAGYATNITV
TLDLNNTITVSDDGRGIPYEIHQDSNISTIDTVFTFLHAGGKFDDQSYKLAGGLHGVGAS
VVNALSDHLEVTVKRNGQIYQSVYQAGGKIIQKAKKIGDTTSHGTTVSFHADPKVFKKAQ
FDSNIIKSRLKELSFLFAKLKLTFTDQKTNKTTVFFSTSGLVQFLDEINNTVETLGQKTL
IKGEKDGIEVEVVFQFNQSDQETILSFANSIKTFEGGSHENGFCLAISDVINSYCRKYNL
LKEKDKNFQLSEIRQGLNAIIKVNLPEKNIAFEGQTKSKLFSKEVKNVVYELVQQHYFQF
LERNNNDAKLIIDKLLNARKIKEQIKQQRELKKSLSSPQKEKILFGKLAPCQTKKTSEKE
LFIVEGDSAGGTAKMGRDRIFQAILPLRGKVLNVEKINNKKEAITNEEILTLIFCIGTGI
LTNFNIKDLKYGKIIIMTDADNDGAHIQILLLTFFYRYMQPLIELGHVYLALPPLYKLET
KDRKTVKYLWSDLELESVKLKLNNFTLQRYKGLGEMNADQLWDTTMNPTTRKLVQVKLDD
LINAEKQINIFMGEKSDLRKHWIEANINFSVEN
>sp|P47351|DACB_MYCGE Diadenylate cyclase OS=Mycoplasma genitalium (strain ATCC 33530 / G-37 / NCTC 10195) OX=243273 GN=dacB PE=3 SV=2
MVVNILLFITLIFLLLLFVFLIAFAFLNKRVRNYVVRTWTSVFSKSKQNLDKKNFFDNLT
STLLRLSVDKIGAIIAIEKRDSLDPYINIGYRVSSDFSPELLVTIFYNKSSPLHDGAVIV
RDYKIISVSSYFPMTRQLIDVSYGSRHRSALGLSEKSDAVVFIVSETTGKISVALKGVIK
TLSSNSDRLQDEIIHYLSSK
>sp|P47251|SYS_MYCGE Serine--tRNA ligase OS=Mycoplasma genitalium (strain ATCC 33530 / G-37 / NCTC 10195) OX=243273 GN=serS PE=3 SV=1
MLDPNKLRNNYDFFKKKLLERNVNEQLLNQFIQTDKLMRKNLQQLELANQKQSLLAKQVA
KQKDNKKLLAESKELKQKIENLNNAYKDSQNISQDLLLNFPNIAHESVPVGKNESANLEL
LKEGRKPVFDFKPLPHRELCEKLNLVAFDKATKISGTRFVAYTDKAAKLLRAITNLMIDL
NKSKYQEWNLPVVINELSLRSTGQLPKFKDDVFKLENTRYYLSPTLEVQLINLHANEIFN
EEDLPKYYTATGINFRQEAGSAGKQTKGTIRLHQFQKTELVKFCKPENAINELEAMVRDA
EQILKALKLPFRRLLLCTGDMGFSAEKTYDLEVWMAASNEYREVSSCSSCGDFQARRAMI
RYKDINNGKNSYVATLNGTALSIDRIFAAILENFQTKDGKILIPQALKKYLDFDTIK
>sp|P47330|TILS_MYCGE tRNA(Ile)-lysidine synthase OS=Mycoplasma genitalium (strain ATCC 33530 / G-37 / NCTC 10195) OX=243273 GN=tilS PE=3 SV=1
MASEKQYIAGVSGGSDSMLMLKLYQKKIACVVHVNYNTRSTSLRDQKLVEQYCQKLNIPL
VVHTVDPDLVWKKNFQNQARKIRFDQFKKTAKLYQTNKLLLAHHRDDFIEQAKMQLDAKK
RAVYYGIKTRCELYGLKIYRPLMKYWKDEIIALCRQDHIPYEIDETNKLPIYKRNEVRLE
IEKWSKIEKEQFYIAICAMNKTIAQKLFVLMKKAKKWLLQPDVRELKRFSIIDQKQLIYS
YLIYHKINVNGEKIDAILDFIQPSQQKQYRLQNDIFLMVKNQCLALLYKS
>sp|Q49415|Y314_MYCGE Uncharacterized protein MG314 OS=Mycoplasma genitalium (strain ATCC 33530 / G-37 / NCTC 10195) OX=243273 GN=MG314 PE=4 SV=1
MTFSEILTKVQNNLDIVFNNETLRTRIKTDSDFAKTILAQLKLLYFLEEKQKRVKTKKPD
HFLFGSFHDKFIQLGQNQLSEKELKAAKFDLTDALDLANYLNVAVKNLFNKELNSFTKLA
ETQVKPVSELQENNKTVKDNPSFQTINNSQQLNSGLENNILQQTLQVRARDRAFGRFTSE
KLVGKIFEFQFKSQWIKWAQLAIFISMIAIFFISIAYVVMVNVFFTHFVDKNSPLFNVNN
DQNTVQQSNADTTNLNRFFALSSSNLITMIFLAFGGASFFFAFQGKPYSFATRGQTNRAM
RYLRSEFGVKEFPKINDNYRYKVRIKWIFWTIFIFVFLNCIPGNIVRSGFWNAALIIRLF
SENQLISVSPLFASYLIGIAWLFVFSIVPFSIISVIAFSLSPKLNLEQTNEIFNKYFQEE
LAKPITSDESKTTLDIPPPTIFG
>sp|Q9ZB71|Y384A_MYCGE Uncharacterized protein MG384.1 OS=Mycoplasma genitalium (strain ATCC 33530 / G-37 / NCTC 10195) OX=243273 GN=MG384.1 PE=4 SV=1
MGKEIEPIFDLVLLWFLFVPLLIYLFLAFFLFAFTKYIIWELIPFCYSTAFTLIVLFLSG
IIPMAWNSWIILLRFFLVLITLMLSFFLLNKMTNFFLIRSKYAIIIAENLLKTGKSKTKN
RQKLQQIQSDLERKKSAEIVFKIKKKKPK
>sp|P47628|YBEY_MYCGE Endoribonuclease YbeY OS=Mycoplasma genitalium (strain ATCC 33530 / G-37 / NCTC 10195) OX=243273 GN=ybeY PE=3 SV=2
MKSSFSINSSRLFKRFFGKNYQAGVELCFQIIKSSLNLSFDPEFALLIVSCSKMKKLNKQ
FLKRRGCTDVISLCYNETETGFSLAIGEIFLCPKYIFKKAKEIGCNNWFLLTRCLIHGIL
HLFEFNHEESEAFESVTMFFQDAIHEEILSVWKF
>sp|P47338|RS18_MYCGE 30S ribosomal protein S18 OS=Mycoplasma genitalium (strain ATCC 33530 / G-37 / NCTC 10195) OX=243273 GN=rpsR PE=3 SV=1
MMINKEQDLNQLETNQEQSVEQNQTDEKRKPKPNFKRAKKYCRFCAIGQLRIDFIDDLEA
IKRFLSPYAKINPRRITGNCNMHQRHVANALKRARYLALVPFIKD
>sp|P47538|Y296_MYCGE Uncharacterized protein MG296 OS=Mycoplasma genitalium (strain ATCC 33530 / G-37 / NCTC 10195) OX=243273 GN=MG296 PE=4 SV=1
MKPQLIAFKKFLQTEFQAVDFETFRINFNLCLKREQDNIVIYEDDDYDDQPFFFKPMLSD
GFFIQTEVIKQLDYLAKVVENPKDSDQQCCQNFYEALIVFISALAITKGINPNRFHQRLV
NRFAIHAVY
>sp|P47301|Y055_MYCGE Uncharacterized protein MG055 OS=Mycoplasma genitalium (strain ATCC 33530 / G-37 / NCTC 10195) OX=243273 GN=MG055 PE=4 SV=1
MEKKLPFSFKKKEKLTAYDDASIHELHKQLKLRTEAKKSKDKERTKEKEKHESLAKEKKP
KLPFKKRIVNLWFGVDKEINKIVWVKGRQLIIIFLLILLVSGLMVGIFFGINQLLITLGI
FKN
>sp|P47341|Y095_MYCGE Uncharacterized lipoprotein MG095 OS=Mycoplasma genitalium (strain ATCC 33530 / G-37 / NCTC 10195) OX=243273 GN=MG095 PE=3 SV=1
MKLKFYKLPLITTAFSFVFLTACSTPQSSFFLPAQTTISTLKINGMENKTGYFLETQRSR
GSYNPTASLTMIKLGDEKEFKNVDTTKQDEVLFANIYGGISSLLNFRIIQPMLTYWNLVN
NSLSQIGSTNDLITFKDSGYKDQLAKALANNLIVADEGNNNFWFGLKALKFDTVKLQANN
TATSSTRASTTQNTNNKIDAREKITINGNGGTNNDQNATVQKLIGIENIEVEFSFVKTGF
NGNEIKFEDYVTDSSPTTSLLKQVWKSKWNTELTHTSFKFKLNSFNVLLTYQLEANQKSQ
YLPNGFSFLFPSNLEGKIDSSKSYWNNLVDFSKRTTNEENTMLLTDLQKKQDQVNRFVGF
IGQNHFTLSANSINEKQFNDASTADFFKAIFQKVSINE
>sp|P47260|Y014_MYCGE Putative ABC transporter ATP-binding protein MG014 OS=Mycoplasma genitalium (strain ATCC 33530 / G-37 / NCTC 10195) OX=243273 GN=MG014 PE=3 SV=1
MGLVLKEFNNKIRTALILAPFFTFAQIVIDLIIPSFLASAISVVFSIDKLKQDESGGKTI
SVDFIGGANINFANVREAQIVLATTVILLALCGLFFGLISIYCASYVSANTSFLLRKKIF
AKLMRITTPSHDHYGSSTLLVRLTNDVYLMEVIAFDFLRLIIRAPLLFIGGLVFAVTTNQ
DMSISLLITFPLILLVIGILNRKSIPLFKENQKSVDKINERVEEDVSGYKVIQSFNLHSF
TNNKFKIANEGWKKNSTSSLFINSLNIPFTFFLSSLTIIIALLLVFQLDSSVSVDPLPQD
AAIRPNIFAFFQYNFYIVLGFILTSLTMVNFNRSRVALGRIKDILSQPEIKTITNKDQKE
LLPTLEFRNISFGLGNKNNNNFLQNLSFKFEAYKTYGIVGPTGSGKSLIANIIGGLYEPN
EGEILIGGEKIQSIDSLYLSEMIGIVFQQNILFKGTISSNIKIGIETRSDWKNQSDLQKN
EAMKNAAKIACADTFIEKFSDSYDHNVEQLGKNLSGGQKQRVAIARTLITKPRILVFDDS
MSALDALTEKKVRENIENDLKLTTKIIISQNINSIKHADKILVIDNGRIVGFDSDQKLMK
NCSLYQKMKESQKDLGGDFDAVN
>sp|Q9ZB76|YQGF_MYCGE Putative pre-16S rRNA nuclease OS=Mycoplasma genitalium (strain ATCC 33530 / G-37 / NCTC 10195) OX=243273 GN=MG291.1 PE=3 SV=1
MKYILAIDFGLKKIGTAIANTLDKYPSAFHVFEVKNNFKTAVNNLFLRIKNDGYELEKIV
IGFPKFHYYSDIQKAIKSFKQLLEKRFNLPIILVDESNTTSAVKDKLITMDLKHKDFKKA
KDTLAAVLILERFFQNYH
>sp|P47507|Y265_MYCGE Putative phosphatase MG265 OS=Mycoplasma genitalium (strain ATCC 33530 / G-37 / NCTC 10195) OX=243273 GN=MG265 PE=3 SV=1
MELKNIIFDLDGTLLSSNQIPLEQTVEFLKDLQKKGIRITFASGRSHILIRNTATFITPN
LPVISSNGALVYDFASEKPVHIKPIDNKVIPAIMQMLLEFQETFYFYTDKKVFAFTHELD
SAKILSTRSQIVGIDLIENNYIVNKFEKALDFDFKQHTITKILLVTKNREKVPFLAKQLD
QIQDINYVSSMTFALDIMQKDVNKAYGLKVLVDNYNLDPEKTMVFGDADNDVEIFQSVKW
PVALVNGTDLAKKNAKFITEYDNNHNGIYFFLKKFLAT
>sp|P47677|Y439_MYCGE Uncharacterized lipoprotein MG439 OS=Mycoplasma genitalium (strain ATCC 33530 / G-37 / NCTC 10195) OX=243273 GN=MG439 PE=3 SV=1
MKLRKIFLLPLISLSTLSVACSSTDPGLEKAQAYFQRNNIELSKNNAVTFLKKGYSSDKE
EVINTVFASWKTTLLDYQLLEKPLDYSRFAKAFGVNKSKEDVTPNISAKGLYFDETYPGI
SGQIALVLGVKSQKVVNFQYSWKNNLDFKVQIHLKMTGIVGSDNTSTSLIKSFLASTSGV
SESDFTGDKANFDGDVIFTYTPPTDNRRVSESTFSSIPASINFPFDIKIDMSTSHEKLNL
LLSTNEQVKKIRTRTFKGKSIDLLPFFYYTLL
>sp|P47617|Y377_MYCGE Uncharacterized protein MG377 OS=Mycoplasma genitalium (strain ATCC 33530 / G-37 / NCTC 10195) OX=243273 GN=MG377 PE=4 SV=1
MATNLKSIAKLQKPIQYDKVIEVDRIFADPAFIEQHRQRILASFKDAKESALYHELTHIV
IKDNLFSAAMNEIVSYFEFQINPEELKNVVEGLKRDVVKDADEKTIQSIAEKIIKKALVF
NFLQKEWKVEVSDDIVKRVISLYYEKTNQNVREYLDDKQKFEGIRTALIEERMVLETINH
FKFHFNLTGQLPS
>sp|P47322|Y076_MYCGE Uncharacterized protein MG076 OS=Mycoplasma genitalium (strain ATCC 33530 / G-37 / NCTC 10195) OX=243273 GN=MG076 PE=4 SV=1
MVLNQNKNSNKAEYGGIVVSVFYLILFFLILNITIYFHKSTNFTVVVKNSVLTSFFVNLL
LVCLQGIFRLKTCDGMRYEISKFNRYLKLGSVYAKPLVSFNQYQDQSATYRQKTSGFWWM
NLIVYLVGSLVSGLVSLL
>sp|Q2MHT0|Y141A_MYCGE Uncharacterized protein MG141.1 OS=Mycoplasma genitalium (strain ATCC 33530 / G-37 / NCTC 10195) OX=243273 GN=MG141.1 PE=4 SV=1
MQLITRLCLLTRKHFVKRELLRLVKLDNQLEIDLNQNLKGRGYYLSVFGLKLDKKHLKAV
VEKHLKVSCNDAKLTAMITALQQLAQDEKK
>sp|P47551|Y309_MYCGE Uncharacterized lipoprotein MG309 OS=Mycoplasma genitalium (strain ATCC 33530 / G-37 / NCTC 10195) OX=243273 GN=MG309 PE=3 SV=2
MKRFLHRVKWPLLLSSIAVSLGIVAVACAQPNSRTIENLFRPSSAFTDKNDGSINATLYK
ALENREGLTQYLTMRLAPVLRNFYEENVDDDIKRNLRTFNTDTDNSFVNQEQNLRNQYRG
DYLVRLQTDILDNTGGNQANWKLRDVNNKIVDDFINKLFTKNFVEYVDKSVGVLSTPLKG
LIENQSNWNNIKIQAKFVDKNKRLRINNDAVYAAIQDKLLDQFVTNENPNLVSRVVFTNE
TPNDGFDNYFNPDLIKSPTPSYQFQVFNKYNQQDNSIKGANGFHILASNLQSYVNTNNKT
IDIPNKFSSDSGGKLLLKASDMFDTFDPSFSAAFIQGYLALQKKSKGAEQTEYTKLEKDK
SIIENFFVENNSAKAAMKSASSSSQTTTVHKTDLAKIFKENETTKSTDVFKGEYQKKFSN
ATSTSNSDSSNNSAIVDLKELKKDNNSQPDLILARGKDGIHLMGVDGGGYYLSESGRDVN
KQKQFLLFRALQTKYGLIDTNTTYDFKLFDEVKKHFDKNRVLFLFNALFKLVDSKESNFL
SFPQFKKFSDSIITVKNELKDLVESQYQQIVFNEVATAENKVALKLAERNQPFIDNERNK
QIWMNGLAAVLPYEQDSKTGHYNELGIYYKDIIDKVSSNTSNSNSNSNSSSSDPFSKKII
DKLKENKKKVEAAVKKHVDELKVSVIPSPQYSQIILVDTKLSSDPRNTSLALNLALNAVL
SSDELQNTIRRDYFVNDDQFKQAIDLDKLTFKNWNSLNNENWNIFKYTYLFDLFQKQANP
SIFGNGVNESSTDNKPKINGVLDSLYNSLNLEERLDSNDLINYYSYLYTVQWLLKDNLKN
LKQNLQAKLSRTTNSFLVWSLASDKDRNNTASQAMSVSSSKSVLVKMANNVASQTNQDFT
KQEQQNPNYVFGSSAYNWTNNKTPTVNSAANDISSLYYTKNNGSSSTSLTLMQKSAQQTN
NQQRRFGFHGIVTNTSSNNLPDAVRNRLFTSFVSQSEKSSSNGGQAQLQSTQSSGSNETI
YKGALFSFGSLTKLIETIDNIPTQAEFDALYNHLTSNLNINVTGVDRSKSLQEQKTNLKN
FANSNFNNTQTVQLKQAQSKTNNSNFNDVFSRFEGYIGTNKTSNYSSYNFLQDNQIYHAV
YAKQINLEDVSMLGSDSLNSTDSNNSKRLDLSLEEFLSTVALEALNPNNQTQAINALIAN
AKNGLVRVGDNRLFSAISSQWVRKF
>sp|Q49423|Y356_MYCGE Uncharacterized protein MG356 OS=Mycoplasma genitalium (strain ATCC 33530 / G-37 / NCTC 10195) OX=243273 GN=MG356 PE=4 SV=1
MDLKKAVAFLCEKLQVVETDIFKIEQIHSGFTNFSFFCELKDHSKFQIRLSRKDVILDRR
NEQIILQLVEPFFSNPFVYFDVTTGNAIKRWIEGTQPKRATDLFLCRLVESLKKVHSVDW
KPFANELLIFDPLVYFEKTKLSAFYKRLYLNLTKKHIDIPKTLCHHDATFDNLVWTPKKQ
VILIDFEWSCVDNPYYEIANIIREELTIETANKLIDIYGGLKRKLVFETVIYVLLFAFQW
TEIMPQTEAILNYRKWVEKRLEYFLKALFPSIWKQAQKNS
>sp|P47273|Y027_MYCGE Uncharacterized protein MG027 OS=Mycoplasma genitalium (strain ATCC 33530 / G-37 / NCTC 10195) OX=243273 GN=MG027 PE=1 SV=1
MAITVKGLTNKLTRTQRRIAVVEFIFSLLFFLPKEAEVIQADFLEYDTKERQLNEWQKLI
VKAFSENIFSFQKKIEEQQLKNQLEIQTKYNKISGKKIDLLTTAVVLCALSEQKAHNTDK
PLLISEALLIMDHYSQGAEKKQTHALLDKLL
>sp|P47344|Y098_MYCGE Uncharacterized protein MG098 OS=Mycoplasma genitalium (strain ATCC 33530 / G-37 / NCTC 10195) OX=243273 GN=MG098 PE=3 SV=1
MGEIKNTAPTSDISTSGFIYFAVVFLIIIVYLFFKNILFLFFFKRYPKNTPKIGVSNITT
IAMIIAVAVSVVLVLMALAGGLTAALFRGYPGFRVTLELILVKISGLLFGPIIGIFSAAT
IDFLTVIFSGGVFNIGYVLGAILTGMIAGILREVLISTSFLNNKTLSDFAYLVLSVGMVF
ASFLVTQFFVISVTQNLSAFQSNDQIVLRFNASPLNFSISLQRYVQIIFYFAMVVIITMV
VLYFVWIIKQKHFNYAYSKFFFRRYKHANHQFTLFVLTKENWFYLILNVITLATTSLLMI
NIAFIPIFDTQTTGQTYDFWLLVRLLFAPLIFLLDIIVIYPILLLLTPIMLKGFKTVASE
TQTKGIKKSFSDMQSLIMPNVISHKKQQLIRKEMQQLAKTIRIDLSDKEVDALVEEFKEI
TKSFNKVTKIDTTNVQPMYAPFEFSPTPLRKDKPVVDKHAKQLLNNCCEVKTGFVKV
>sp|P47253|Y007_MYCGE Uncharacterized protein MG007 OS=Mycoplasma genitalium (strain ATCC 33530 / G-37 / NCTC 10195) OX=243273 GN=MG007 PE=4 SV=1
MLTTTHALLIIQRKGSFLKPFLDNYLTSIVCENKNGCKKCINCLEILNNKYNSLYWFDQI
NPFKRENALQLARIFNRERTSVNNKNIYLIEEIEKLSSNSINSLLRLVEDSPINSYGIFT
TKNESLILSTFLSRVQKVVLKKASKVPFKVSKNDQEIITSFFTVDEQIEAIENGSFNRFK
IILDACLNKKTGTEQIYHAWQIFRDFSNSEIAQLITLIINKTENIDKKSILFNCLKVLPY
NPPKSTLFANLVSW
>sp|P47450|Y208_MYCGE Uncharacterized protein MG208 OS=Mycoplasma genitalium (strain ATCC 33530 / G-37 / NCTC 10195) OX=243273 GN=MG208 PE=4 SV=1
MFFLSKYKLFLDCAYKTLNIIILEMKTNAVVDELSIGVEQNLTELAVYYLETMLTKNKLK
KSSIKQFYVTIGPGSFTGQRIATIIAKSWCLLYPSCELYALNSLRFQIPYEHGISKISCG
NDQNYCGLYSQTTSEIKLISKADFVKLCKANNELPMYENFENIESYSKLLLSNIDHFERI
EDPLTLQPIYLKDPVN
>sp|P47678|Y440_MYCGE Uncharacterized protein MG440 OS=Mycoplasma genitalium (strain ATCC 33530 / G-37 / NCTC 10195) OX=243273 GN=MG440 PE=3 SV=3
MVLGSLITACSNLSSGTNFSSLNQLRNSFSKNSELNQDKKELVTSLRDSFEVDSKSATNV
LLDAWRFSLQDEKILEKQDPSRFVKAFGSGKSKEDVEPSTGVKGLRLVERYTQNVASIIN
NVIKLSSQTVTDFSFYYNSSRDFKVQIRLQATGTFDSAQAKSYLSQIGLSDSDIKDKNSI
SADLIFTYTPPSSNLFSKSSFDTLLRKINFNTNLRLQIIGKDELMQKLLQSNFVGQLADQ
NFQDQTIDLLPYVLYSIL
>sp|P47580|Y338_MYCGE Uncharacterized lipoprotein MG338 OS=Mycoplasma genitalium (strain ATCC 33530 / G-37 / NCTC 10195) OX=243273 GN=MG338 PE=3 SV=2
MAHRFKRWSLIALAFSGVGATAIITACSTINTANLFPTLNRSQKLIGFSDQNIINPDVVL
KSALNDGSGVDSILRVSFGSALQKWYQANADRNISNRLKIFEENVEDEHDNLIDEKKRAD
RVKWPIEVQKEYDQFGGNQESWKKLKLYDRLITDFQSLIFNNISANVSLVNSSDTSVATT
KENIEKTENKLKFINSNLNDVNGDFFTNLQAYLFSQWLIEENPFLLNQASFNYQSPIAGL
GSIYDENAIGASNLNLSYNFPAFQDPSESGGQTNSAKLFEEFDKQLQTANSSGSSQSSAA
TNTRNDLLDFENKYSASKVLISKNNILSVLKTVNLSAAVIDQYHYLLNNKTELTTTTTTT
TTTGGTSSNLNPLDKFIKSSSATTVMMKSAMTKSQEVTSDNNGFNVKSEFLKINPSLSSS
GSDNSSNTQSFWKQVQALNNSSQTATIFDAVRMESNSSQAQVVTSNLLVSLSSKTTQKQQ
QKPVYVRGDDAIYAFHIDGGNYFLENSSPNKRNFEKQAEVLLMRFLQGQTNNFSKDNVSF
SVDLFGSNSEFRSWANRNTTLKLYTALTTMLENGTSNNNGQKDVCDLAKKLLKNNTNLSE
TIKKQQDFNNSLSQIKSSYESYIKAANKLNNFRTDLANIEKLEQAIVDRANNYIKLQKEA
KESSIGWGQPLPYKRANDGSYPSLAKFFNNNSDQSSAQTLTLKTTAAAITSDNEPTREKN
NQTLKTLTTEVENKAKELVEKWKATTYSSSQYSEIITLKSSQLNDLDLDLILSLLTDSGI
RTGTVANIFKNWYFKNTNSFTNNFDTSNKELKGEFSDFNDLVKQALYIRSWQNLTSKERF
GYYKDLGSVNSTSTMLQMQNKAAQSHTSSSVNQTLLDLAKKAFEKELEDPNQDAEYKYMR
FLQALMWLVKNGAQNYKNLLQQAIPIGTRAFVSWTVGYDKNPSATVSQKTKSSTSSANEN
PFNRFLQNPNYTQGSEINWFNDKQTPIQPDSLLESENTYRFTDEPFNNSVALSNKSQGSS
DKKYFYGFNGLTINSNQSISTASAGLTQQLFNNYGQLITATDKAGALSQYKDKFTLWSLI
NKTSSDAELNAFGELLHRSVNVDTNNLSRFNSRGEPLISFDNKKKFLLNVVDRLDDLYFH
KFEGYVGLSKAANTDGSNTEGYKTVQTVPLTNDSSIQTLSYVIQITNDDVNKISSNWKNN
KANSLGLKKEIFMSLLIEQALDEGTQELAFLDLIRENQKQHQREHQQILVGDKRLYDILG
QTLAINAKNF
>sp|P47565|Y323_MYCGE Uncharacterized protein MG323 OS=Mycoplasma genitalium (strain ATCC 33530 / G-37 / NCTC 10195) OX=243273 GN=MG323 PE=4 SV=1
MKRADFCIIGLGRFGMQVAQSLKENNFNLLLIDLDDKKTDTASQQFDYVICCDASNLTAL
EELQIDEFAGVIVGVTNIEASIMICANLRELGQKNIIAKAKNEVHKRVLSTMGIREALIP
EKIVGKNLVIRLIHGLENEIINLGNEIIFIRSAVNNKAFFNKRLEEINFRQNTDANIISI
MRSNKTVVFPLGPNTEIQPGDIITAVCQQKSLNKYLNYINPKTKNKN
>sp|P47524|GREA_MYCGE Transcription elongation factor GreA OS=Mycoplasma genitalium (strain ATCC 33530 / G-37 / NCTC 10195) OX=243273 GN=greA PE=3 SV=1
MELNKNYLTQEGFKQLEKELENLIQVKRPEIIRLLQEARDQGDLSENADYDAAKAQQGEI
ETRIAEIQDILANAKLISDHQAKTKVTKVSLGSTVEIYDYSSKSNEKYTIVGTLEANPEE
HKISNESPLALAIYGRLIGDECDVVGIEVPYRVKILKISNR
>sp|P47438|IF3_MYCGE Translation initiation factor IF-3 OS=Mycoplasma genitalium (strain ATCC 33530 / G-37 / NCTC 10195) OX=243273 GN=infC PE=3 SV=2
MIQLAQNAKHPSKKEQKPLVNEQIAFNQFTLIDENSTNLGIVKMENALKLAQEKQLDLVL
IAPNPTKPIVKLLDFGRYTYDLKRKKRQAKKNQTIIQTKEVVVKPTIAKHDLEFRAKQSK
NWIEKGHHVKFIVRAFGRVSTRIELIEKVFDDFYQLVKDVVEIQKPLTASSKTMYAALLV
PLKR
>sp|Q49417|P32_MYCGE P32 adhesin OS=Mycoplasma genitalium (strain ATCC 33530 / G-37 / NCTC 10195) OX=243273 GN=MG318 PE=3 SV=1
MELNGFLRYKKLFIVLALLFTTILIVSLSLLAFALVVKTNGSELGVVFHQTEDNTTVIQG
RSIVEQPWFIPTVAGSFGFSALAIILGLAIGLPIVKRKEKRLLEEKERQEQIAEQLQRIS
DQQEQQTVEIDPQQSQAQPSQPQVQQPLQPQFQQRVPLLRPAFNPNMQQRPGFNQPNQQF
QPHNNFNPRMNPNMQRPGFNPNMQQRPGFNQPNQQFQPHNNFNPRMNPNMQRPGFNQPHP
NQFAQPNNFNPNMQQRPGFNPNMQQRPNPSQLMPKGGLKP
>sp|P47408|RL24_MYCGE 50S ribosomal protein L24 OS=Mycoplasma genitalium (strain ATCC 33530 / G-37 / NCTC 10195) OX=243273 GN=rplX PE=3 SV=1
MQRIRKGDKVVVITGKNKGGSGIVLKVLTKQNKAIVEGINKVTVHKKEQVNKRSKQTNPT
TKEAPLPLNKLALFDQKAKQQTIGKIKYQIDPKTKQKTRVFKKTNNAI
>sp|P47567|RL331_MYCGE 50S ribosomal protein L33 1 OS=Mycoplasma genitalium (strain ATCC 33530 / G-37 / NCTC 10195) OX=243273 GN=rpmG1 PE=3 SV=1
MAVKRSTRLGCNECSEINYLTFKNVKKNPEKLALNKFCSRCRKVVLHKEVKRK
>sp|P47305|SSRP_MYCGE SsrA-binding protein OS=Mycoplasma genitalium (strain ATCC 33530 / G-37 / NCTC 10195) OX=243273 GN=smpB PE=3 SV=1
MLILVNNPKAKYDYHLMESYCAGIVLKGSEVKALSLGQGSLKEAYVFVKNNELFLEQFTI
PPYSFAGPLNHASDRIKKLLLNKHEIKQIINKKQQQSLSVIPSKVFFRNGKIKVEIWLAK
PKKKFDKRETIKKKTIRRELEAEYR
>sp|P47416|SECY_MYCGE Protein translocase subunit SecY OS=Mycoplasma genitalium (strain ATCC 33530 / G-37 / NCTC 10195) OX=243273 GN=secY PE=3 SV=1
MQTVSSPKQKLNFGQRLLTLLQNRDFMVSLVLTVVLLILFRVLAIIPLPGIRINESVLDR
NSNDFFSLFNLLGGGGLNQLSLFAVGISPYISAQIIMQLLSTDLIPPLSKLVNSGEVGRR
KIEMITRIITLPFALVQAFAVIQIATNAGTGSSPISLANSGSEFIAFYIIAMTAGTYMAV
FLGDTISKKGVGNGITLLILSGILSQLPQGFIAAYNVLSGIVITLTPQLTAAISFFIYFL
AFLVLLFATTFITQATRKIPIQQSGQGLVSEVKTLPYLPIKVNAAGVIPVIFASSIMSIP
VTIAQFQPQTESRWFVEDYLSLSTPVGIFLYAVLVILFSFFYSYIQINPERLAKNFEKSG
RFIPGIRPGNDTEKHIARVLIRINFIGAPFLTVIAIIPYIVSYFIRLPNSLSLGGTGIII
IVTAVVEFISALRSAATATNYQQLRRNLAIEVQQTAKQDSLEQLQKEAPGIGNLW
>sp|P47693|SYY_MYCGE Tyrosine--tRNA ligase OS=Mycoplasma genitalium (strain ATCC 33530 / G-37 / NCTC 10195) OX=243273 GN=tyrS PE=3 SV=2
MLNNILQFLKERELYSQANFETELDNHLKEKKNNFYVGFDPTANSLHIGNYVLIHIAKLL
KDMGHTPHIVLGSATALIGDPTGRIELRKILEEKEIVKNTKTIKKQIKQFLGDVIIHENK
VWLEKLNYIEVIRELGAFFSVNKMLSTDAFSARWEKGLTLMELNYMILQAYDFYYLHKNH
NVTLQIGGSDQWANILAGANLIKRKNNASVFGLTANLLVKANGEKMGKTSSGALWLDENK
TSVFDFYQYWINLDDQSLKKTFLMLTMLDKKVIDELCNLKGPKIKQTKQMLAFLITELIH
GTKKAKEAQQRSELIFSNQPDLDIKLVKTSTNLIDYLVETKFIKSKSEARRLISQKGLTI
NNKHVLDLNQIIEWKEELQIIRKGKKSFLTIKTVNS
>sp|Q9ZB82|RL332_MYCGE 50S ribosomal protein L33 2 OS=Mycoplasma genitalium (strain ATCC 33530 / G-37 / NCTC 10195) OX=243273 GN=rpmG2 PE=3 SV=1
MRKKIIFVCQDCLSRNYVKRWTKQPLQRLIINKYCKQCNQKTKHLDSF
>sp|Q9ZB78|Y218A_MYCGE Uncharacterized protein MG218.1 OS=Mycoplasma genitalium (strain ATCC 33530 / G-37 / NCTC 10195) OX=243273 GN=MG218.1 PE=1 SV=1
MVNNEYQQLNTLVESDDEADLVIANLVKQLNELKQILVSLDNQEASATAVTDKKEEEYNQ
NQSSFHNFSKETLQKQAKRGFLLLERCSLVGLQQLELEYVNLLGRSFDSYQQKTELLNNL
KELVDEHFSDTEKIINTLEKIFDVIGGSEYTPVLNSFFNKLLSDPDPIQREIGLRQFIIT
LRQRFKKLSQKIDSSLKQIETEAKIATEQVQNSEVMFGPPDIANDHELNLNWPDSETDAI
LSSMENELEAALLAKHQEEPPLIVTPPSLIKPTVSQPEVEVVTPTNNTNFQPQVDLKPTD
LKKQQKKKPLNFITRPVFKSNLPPKLSKDDIVHYAHQLLEKNTHNE
>sp|P47484|Y242_MYCGE Uncharacterized protein MG242 OS=Mycoplasma genitalium (strain ATCC 33530 / G-37 / NCTC 10195) OX=243273 GN=MG242 PE=4 SV=1
MKFNKLNLSHCISFYISEVSEVFFESINQHPSRDFVNNILQKIKTTLSEEELEKLNSIEE
VTKDEKIVIMLNHVLKKIVSKTGSSKCDLFNVIKQDRFNSPVYIQSINAFENNLINNEFA
ERRYDYLIEVNKNSYLKKFVNSIRISFFLDLRAQILSGSFTLNLVNKSIEKQKKTEIFKD
IFVNALVKHFICNQLYPISLNSFIFDSENPSNKLALKERIKLLKTNWNSLFFDKFYNCLN
NKNKQQLQETSDEMFYAVINTYLIMLISVEELRVYFTSKEPALILKVLDKKNTLREDPDQ
NPETDLYELIQFIEQNYLKKDKKTSWNKKKVQDLEQLLEEINKINLETKNESLAYPDEIT
ELEIDNDNFVSTKQVFRNQLELQLLHGIVINPEKYGIGMWSSYFADWSEYKNLIEQMLNP
KSGNDFYQFEKDIDESICQINKKYLTFISSDSNTFLIVKNDDVKVISNYVWAQLFFETRR
WIINDIEFDLYEKGFDKSHFSRNIALLESLSFSWLDPFYGLTSIKEIMQKIDSKSNLKTS
IEEMVNRFKHEQRINKKDNERVLMIFAYIAAFVVGFINFFSMVFTILTVSDLNAGLTVPN
IIVISIASVLAFILIVIAVLFRFKWKHIKH
>sp|P47363|Y117_MYCGE Uncharacterized protein MG117 OS=Mycoplasma genitalium (strain ATCC 33530 / G-37 / NCTC 10195) OX=243273 GN=MG117 PE=4 SV=1
MDKNIFQLVQSFAKTQNVRANYTSQDKNISLDFVSFETVSQSLTGFLIFNNFNKLLQLIE
LIKQKQTWLYVDQLWIVDLSNNKALTDATVWIIKQEKLPVSVAAFSNQQLNQVYRNSSTS
PLYLSYVKPIEVQQFFTLSPSINNNPFLNQNPLTESPFDNNNQLFQATKSVEPSMETMEF
SRFMDEFDQITKNFSDIELEPMQFTQSFDDWSKD
>sp|P47563|Y321_MYCGE Uncharacterized lipoprotein MG321 OS=Mycoplasma genitalium (strain ATCC 33530 / G-37 / NCTC 10195) OX=243273 GN=MG321 PE=3 SV=1
MKLKKRYLLLGSTLTVSAALILSACASSQLNKGVFFTSSSADLLKNNSVPLSMFNVSPTS
SFFGNAYAGLTNYVATGTNRDDGVNVTDQIKEKLVLELALSVTGYKKTTHSGLKGRAQKN
GSTDSSDGSSKNDYTKFNEWDAIGTIYRDSSKSITEDPNYHKITQEATRYEFTINTSLSW
VDNAGREVKQNNQPVKLSSKDFERGFETYILSSNLGFNRNGYFIDLMGLDVEKTVGMDKT
NGSSDGNGKGIEITDENYDVENYRSVDDNKFNVYLTSPFPFFLSMMSKEFFFPIPHTHPK
VKALKLGKDSPLKYNQNNNRKILDQANTNFDGIYGGGVNAWKDTWSVGPYYVESFNQAQI
VFKRNQIYDAIITPNLPKTRQENEKPIPAIVSYFQPGATPEVFYSSYIAGGLSASAVPYS
QQQDARSRFNGTGDLRWLKIQKTAQSAQVTYSGKPYVANDSTVQLNANITETEAKFLYNS
ESEEALTIRAGINGLINWKNLAIIDLPNSGDVNYSTVPFGIFKEKPANGTSSGTNTDGIE
NDYYYKINNNQRLGLIPEQTGTFQKDKNVLDTATVKLSYYSSTKTNGAQVRTASTSGSSS
QTSQVSSKQVSVTKQSFISALKKVGFTGNNPLHFNIKLGNASLSSNQVDYYNALKQALTE
LGNDNGENLIIPEIILGDAQGPTRNEWYIGLSSVLGFSYWSPDYDGVGTWLDAATQLNSE
GIGEVITYNSGSHIVRTLLLAASQNNVFNQIENKLQNNTTTNGKDWCSCITSADLFKDDP
YVIKNFGTNGNNGTSASLAFTKKALSLLKFLVDNKVLKADKVKEAIKDPDKYLSKRSKID
DNKPANVSDIHIGYELKDLYDNAAQLNRFNSIWAEQDTDNAKFLITVVDSYFPVLPVSAP
GLNETIPSLLKPWFSLRNAPSGIATMRDSGYIDE
>sp|P47582|RPOC_MYCGE DNA-directed RNA polymerase subunit beta' OS=Mycoplasma genitalium (strain ATCC 33530 / G-37 / NCTC 10195) OX=243273 GN=rpoC PE=3 SV=2
MTTTRRNKRNNKLYKNIKAIKLSIASNDTILNWSEGEVTKAETINYKSLKPEPGGLFDEA
IFGPVKDYECACGKFKKIKYRGVRCDRCGVWVTESIVRRERMGHIALVSPVAHIWMSKEL
PSPSKISLVLNISYKEVEQVLYFVNYIVLDTGKIKDDKIMPFKFKEVLDLTGKGSLSTRQ
KMRRVIGYIFRNLIKSKSSEDYRKGKIFYESLKNSSLPFSLNDAFNYIKKYTGFRVGIGA
EAILELLNKIDLNLEFSRLNDALRKAKKDSVEDAKVKKILRQLETISWFRNSKLHPKNMI
LHTVPVIPPDIRPIIQLDGAKFTTSDINNFYRRVIIRNDRLRRILEDGTVPSIVVNNEKR
LLQESVDALFDNSSRHKPSLSKDKRSLKSLTDRLKGKQGLFRHNLLGKRVDYSGRSVIVV
GPELKMYEVGIPALMILKLFKPFIIHGLINKFDENGNEIRPIAASIRQAEDMIKNQDDLI
WGIVYDVIKDRPVLLNRAPTLHRLGIQAFEPRIVDGKAIRLHPLVTTAFNADFDGDQMAV
HVPLSENAVNEARAVLLASKHILGLKDGRPIVTPTQDMVLGNYYLTTERKGQLGEGIIFS
TVYEARAAYESQKVHLHAIVGISTKAFPNKKFACQGTLITTVGKIIFNDVLGNNVPYIND
GEFDENACPEKFIVKQGEDVRQSILKHQIIPAFSKKVISKLIDLLYLLLEFKDLPKTLDN
IKALGFKYSTFSSTTVSVFDIPKYTNKQNYFDSADQQVLKYKQFYNKGLLTDDERYKRVV
KLWNNVKEKVSDEIQNLIKQEQYRDNSIVVMADSGARCNISNFTQLFGMRGLMSKSFNYE
RNNQSKIIKDTIEVPIKHSFFEGLTINEYFNSSYGARKGMTDTAMKTAKSGYMTRKLVDA
THELIINHDDCGTRKGIVVEAIVETKTKSLIESLFDRIVNRYSITPIVDPETQKTIVEAN
SLITTQLAKQICATSIKEVLVRSVIYCERENGICQYCFGIDLSTGKLVELGTAVGVIAAQ
SIGEPGTQLTMRTFHTGGVSTENNLAQGFERLKQIFEVVTPKDFEKAVISEVKGTVKSIT
TVQNAQEVVIKSNVDERIYTIPFSAQIRVHVGDQVSPGSKITEGSVDIKQLLRIAGIQRV
RQYMIVEIQKVYRIQGIDIADKYVEIIIRQLTNLLQVTDAGNSNLFVGQLVHSHYLNELN
KSLLLAGKMPVIAINQVFGIDEAASKSNSFLSAASFQDTKKILTDAAVKNQVDYLLGLKE
NVIIGGKIPAGTGFLTDEELTFLGSKTVAEEY
>sp|P47292|TSAD_MYCGE tRNA N6-adenosine threonylcarbamoyltransferase OS=Mycoplasma genitalium (strain ATCC 33530 / G-37 / NCTC 10195) OX=243273 GN=tsaD PE=3 SV=1
MEQPLCVLGIETTCDDTGLSIVIDQKIKSNIVISSANLHVKTGGVVPEIAARCHEQNLFK
AIRDLNFEIRDLSHIAYACNPGLAGCLHVGATFARSLSFLLDKPLLPINHLYAHIFSCLI
DQDLNKLQLPALGLVISGGHTAIYLVKSFYELELIAETSDDAIGEVYDKIGRAMGFDYPA
GSKIDSLFNKELVKPHYFFKPSTKWTKFSYSGLKSQCLNKIKQISANKTRIDWSELASNF
QATIIDHYIDHVKNAIKKFAPKMLLVGGGVSANSYLSNRISTLNLPFLIADSKYTSDNGA
MIGFYASLLINGDKN
>sp|P47474|RL21_MYCGE 50S ribosomal protein L21 OS=Mycoplasma genitalium (strain ATCC 33530 / G-37 / NCTC 10195) OX=243273 GN=rplU PE=3 SV=1
MHAIVVCGAKQYLVHENESIFVEKLAGKVGQEIQLDKVLMLDEKIGKPYLEKAKVVCVIE
KHGLKSKIKLIKHISQKHHLKRYGHRQPYTKLKVVRFIHD
>sp|P47409|RL5_MYCGE 50S ribosomal protein L5 OS=Mycoplasma genitalium (strain ATCC 33530 / G-37 / NCTC 10195) OX=243273 GN=rplE PE=3 SV=1
MNNLEKTYKTELVNQLQQQLGFSSIMQVPKLTKIVVNMGVGDAIRDNKFLESALNELHLI
TGQKPVATKAKNAISTYKLRAGQLIGCKVTLRNKKMWSFLEKLIYIALPRVRDFRGLSLR
SFDGKGNYTIGIKEQIIFPEIVYDDIKRIRGFDITIVTSTNKDSEALALLRALKMPFVKE
>sp|P47437|SYFB_MYCGE Phenylalanine--tRNA ligase beta subunit OS=Mycoplasma genitalium (strain ATCC 33530 / G-37 / NCTC 10195) OX=243273 GN=pheT PE=3 SV=1
MLISKKTLGVLIPDIFSFSNDQIAQKLEQMGIEVESIKQFNSPDYLQLAKVVSIQPHPHD
NKLFICELQIDKNKFINVVSNANNINNPDNINKFVIVAKKGTELLNGLIVKTQNIKGIIS
EGILCSYIDINPFSRQIIEKTEVADAIIIDHVSNDHDWNQYLSFLSLDDVIFDVKTPTNR
ADLHSLIFLAKELGVLLKTKTFLKQKSSVVNHDFFKFPLNLKNKLKANYFGGLFLRQINQ
HSSPWTVKGLLINQMIKPVNYYVDKANLVTVFTAQPIHCHDADRIVGNIELKQATHNETF
VGLDDKQYEIEPGDIVVCDEKGIIALVGIIGSKRTMVQPTTTNIFFEVVNCNSETIKQTA
KRFLINNFASKFMVKPISLLATDNCLNYLQNSLLTTDNIGKISHFSSSLKVEPFSKKLTV
NFHKIRQLIGIEKKELTDQTIKKSLSQLGFKVDNQLLKIPSYRQDINTWQDISEEIVKLI
DINKLKPIGITSSFNFEKSSYFNTFNALTKLRKKLQTLGFHNVITYQLTDQKSAKTFNLF
NLENFITIKNPVSQNHSVMRVSLIDSLLKVLKTNNNYKNELVNIFEFSFIKTQNNSELHL
AVLWVEKLFTSSFNPMQGISNDVFTMKGLAKLIVANLGFSCDFEPLDDSDYFVNNQSLKI
VVFNEQIGFIGLIKESLLNNYDLNNKPIYCLEINLDRMLSSLNRIEKNYLGYSKLQPVCK
DLTFSFTNPASHFDQFANMIKRITGIESWKLISVFETMQNNQLITKYTVRYFLKNDANKP
LTNQTIELITNNLKLQCEKLKIKLDI
>sp|P47636|RPIB_MYCGE Probable ribose-5-phosphate isomerase B OS=Mycoplasma genitalium (strain ATCC 33530 / G-37 / NCTC 10195) OX=243273 GN=rpiB PE=3 SV=1
MSFNIFIASDHTGLTLKKIISEHLKTKQFNVVDLGPNYFDANDDYPDFAFLVADKVKKNS
DKDLGILICGTGVGVCMAANKVKGVLAALVVSEKTAALARQHDNANVLCLSSRFVTDSEN
IKIVDDFLKANFEGGRHQRRIDKIIRYEKETE
>sp|P47413|RL18_MYCGE 50S ribosomal protein L18 OS=Mycoplasma genitalium (strain ATCC 33530 / G-37 / NCTC 10195) OX=243273 GN=rplR PE=3 SV=1
MTRNDKRRIRHKRIVKKIRLTNLNNRVVLIVIKSLKNISVQAWDFSKNVVLTSSSSLQLK
LKNGNKENAKLVGMDIATKLIKLNQKDVVFDTGGSKYHGRIAALAEGARAKGLNF
>sp|P47402|RL22_MYCGE 50S ribosomal protein L22 OS=Mycoplasma genitalium (strain ATCC 33530 / G-37 / NCTC 10195) OX=243273 GN=rplV PE=3 SV=1
MIAFAKQYRVHISPQKARLVCQLIVGKKINDAQNILLNTPKKAAYFLTKLLNSAISNATN
NHGMSGDLLYVFECVANQGPSMKRTIARAKGSGSVLTKRSSNLVIKLSDNPNERKLLLTQ
QKELVKKRTMGHKKEKAKQKQKQQ
>sp|P47656|RS9_MYCGE 30S ribosomal protein S9 OS=Mycoplasma genitalium (strain ATCC 33530 / G-37 / NCTC 10195) OX=243273 GN=rpsI PE=3 SV=1
MDKKSFYGLGRRKSSTAKVYLYQSKDKGKITINHRNPSDYFPNKLVIQDMEQPLELTKLK
DNFDINVVVKGGGFTGQAGAIRLGIVRALIKFNPDLKKLLKTKKLTTRDKRAKERKKFGL
YGARRAPQFTKR
>sp|P47318|SECA_MYCGE Protein translocase subunit SecA OS=Mycoplasma genitalium (strain ATCC 33530 / G-37 / NCTC 10195) OX=243273 GN=secA PE=3 SV=1
MAIFNFLKLISPKNRILSKANRIASEVESYKNYYRNLTDQQLFEESNKLVDLVTKQNYTI
LDVCVAALALIREVVYRETGEFAYRVQIIGAFIVLSGDFAEMMTGEGKTLTIVLAAYVSA
LEKRGVHVVTVNEYLAQRDANNAMKILKRVGMSVGCNFANLSPQLKQAAFNCDVTYTTNS
ELGFDYLRDNMVHSYQDKKIRELHFAIVDEGDSVLIDEARTPLIISGPSKNEFGLYVAVD
RFVKSLTEQEFKIDPESRAASLTELGIKKAEQTFKKENLFALENSDLFHKIMNGLTAVKV
FEQGKEYIVRDGKVLIVDHFTGRILEGRSYSNGLQQAVQAKEYVEIEPENVIVATITYQS
FFRLYNRLAAVSGTALTESEEFLKIYNMVVVPVPTNRPNIRKDRSDSVFGTPQIKWMAVV
KEIKKIHETSRPILIGTANIDDSELLHNLLLEANIPHEVLNAKNHSREAEIVTKAGQKNA
VTISTNMAGRGTDIRLGEGVAEMGGLYVLGTERNESRRIDNQLRGRAARQGDKGETKFFI
SLGDSLFKRFAHDKIERAISKLGNETFDSAFFSKMLSRTQKRVEAINFDTRKNLIDYDHV
LASQRELIYKQRDKFLLANDLSEMIDKMLEKFVQQFCDQYRNQKNQNLINHIALAEALNL
EMNMQNTINPKVFENMTFDVAVDKTRNLVAKKISDKVNVLTKPIALNRFRDIIITSMDKH
WTEHLDSVFKLREGVVLRSMEHTSPLNVYIKETDILFKTMLQKIAQDVIVQIANLTTPDE
FDHSLMQANALKKLAAIKADEKSNQE
>sp|P47476|RL27_MYCGE 50S ribosomal protein L27 OS=Mycoplasma genitalium (strain ATCC 33530 / G-37 / NCTC 10195) OX=243273 GN=rpmA PE=3 SV=1
MSKNSYCYQINLQFFASKKGVGSTKNGRDSHSKRLGAKKADGQMIRVGQIIYRQRGTKIF
AGQNVAMGSDNTLFALSDGIVRFQKFGSKQSKTRVNIIKHQLNA
>sp|P47405|RL29_MYCGE 50S ribosomal protein L29 OS=Mycoplasma genitalium (strain ATCC 33530 / G-37 / NCTC 10195) OX=243273 GN=rpmC PE=3 SV=1
MTIAKELKQKSNEELVKLVIKLKGELLEYRFKLAHGELDKPHLIAKVRKLLAVVLTILTE
RKLNWQVEKDKYKLLSRKTNELIVNSWKQKLSTKPESKQETKKAEVKPKVESKPESKQET
KKAEVKPLKQETKKVEVKPKVEPKPLKQETKKVEARIETKTKVESKPLKQEVKKVEAKKS
VSKPQKPVKAKMIKTKEKKQ
>sp|P47471|RIR2_MYCGE Ribonucleoside-diphosphate reductase subunit beta OS=Mycoplasma genitalium (strain ATCC 33530 / G-37 / NCTC 10195) OX=243273 GN=nrdF PE=3 SV=1
MAANNKKYFLESFSPLGYVKNNFQGNLRSVNWNLVDDEKDLEVWNRIVQNFWLPEKIPVS
NDIPSWKKLSKDWQDLITKTFTGLTLLDTIQATIGDICQIDHALTDHEQVIYANFAFMVG
VHARSYGTIFSTLCTSEQINAAHEWVVNTESLQKRAKALIPYYTGNDPLKSKVAAALMPG
FLLYGGFYLPFYLSSRKQLPNTSDIIRLILRDKVIHNYYSGYKYQRKLEKLPLAKQKEMK
AFVFELMYRLIELEKDYLKELYEGFGIVDDAIKFSVYNAGKFLQNLGYDSPFTAAETRIK
PEIFAQLSARADENHDFFSGNGSSYVMGVSEETNDDDWNF
>sp|P47704|RL34_MYCGE 50S ribosomal protein L34 OS=Mycoplasma genitalium (strain ATCC 33530 / G-37 / NCTC 10195) OX=243273 GN=rpmH PE=3 SV=1
MKRTYQPSKLKRAKTHGFMARMATAQGRKVLRQRRFKNRAQLTVSSER
>sp|P47603|RL32_MYCGE 50S ribosomal protein L32 OS=Mycoplasma genitalium (strain ATCC 33530 / G-37 / NCTC 10195) OX=243273 GN=rpmF PE=3 SV=2
MAVQQRRSSKHRRDKRRSHDALTLQTLSVCKKCGKKKLSHRVCSCGMYGELRVKKAH
>sp|P47412|RL6_MYCGE 50S ribosomal protein L6 OS=Mycoplasma genitalium (strain ATCC 33530 / G-37 / NCTC 10195) OX=243273 GN=rplF PE=3 SV=1
MSKIGNRSIKIDPSKVSLMQTTTLLTIKGPLGENTIKLPKNLPLKFVVENDTIKVTNNNN
LKQTKILHGTFNALVNNAVIGVTKGFEKKLILVGVGYRANVEGQFLNLQLGYSHPIKELI
PNQLTVKVEKNTEITISGIKKELVGQFATEIRKWRKPEPYKGKGVLYFNEVIVRKQGKTA
EGKK
>sp|P47515|ODPB_MYCGE Pyruvate dehydrogenase E1 component subunit beta OS=Mycoplasma genitalium (strain ATCC 33530 / G-37 / NCTC 10195) OX=243273 GN=pdhB PE=3 SV=1
MSKIQVNNIEALNNAMDLALERDQNVVLYGQDAGFEGGVFRATKGLQQKYGSERVWDCPI
AENSMAGIGVGAAIGGLKPIVEIQFSGFSFPAMFQIFVHAARIRNRSRGVYTAPLVVRMP
MGGGIKALEHHSETLEAIYAQIAGLKTVMPSNPYDTKGLFLAAIESPDPVIFFEPKKLYR
AFRQEIPSDYYTVPIGEANLISEGSELTIVSYGPTMFDLINLVYSGELKDKGIELIDLRT
ISPWDKQTVFNSVKKTGRLLVVTEAVKSFTTSAEIITSVTEELFTYLKKAPQRVTGFDIV
VPLARGEKYQFEINARVIDAVNQLLK
>sp|P47668|PT1_MYCGE Phosphoenolpyruvate-protein phosphotransferase OS=Mycoplasma genitalium (strain ATCC 33530 / G-37 / NCTC 10195) OX=243273 GN=ptsI PE=3 SV=1
MKKIIGIGVSDGIAVAKAFIIQTPQFDVKKYTNVKMTPTQAKKLLSSAFQKAKKDLEEIK
TITVKNINQEAGMIFDAHIQILNDPTITEQLEQQLNKNIHPVIAVDNVFQQTALMFSEMD
DKYFKERASDILDLHQRLLSYLTGVKLNDLIRIKSDVIIVANDLTPSQTATLNKKYVKGF
LTESGGKTSHAAIMARSMEIPAIVGLKNITSKVEDGKTVGINGRKGIVGFDFSSKDITQW
KQEKELESNFQNELKQYTNKLVKTLDGYEVIVASNIGNVKDMDLAVEYNTNGIGLFRTEF
LYMSSQDWPDESVQFEAYKTVLQKAKNDLVIIRTLDIGGDKKLNYFQFPHEDNPFLGYRA
IRLTLDKQAVFKTQLRALLRASDYGNLGIMFPMVATLDELVQVKQLLTKVQQEFNETKKF
KLGIMIEIPSAALAADCLGKHVDFFSIGSNDLIQYSFAADRMNKNVSYLYQPLNPALLRL
IKLVVEGGKLNNVWTGMCGEMASDQYAIPLLLGLGLTELSMSASSMFKARMVIAKITINE
CKSLVEKALKLTSDSAVRKLVENFFKKKNIFI
>sp|P47682|RL19_MYCGE 50S ribosomal protein L19 OS=Mycoplasma genitalium (strain ATCC 33530 / G-37 / NCTC 10195) OX=243273 GN=rplS PE=3 SV=1
MKKINKQALIDAVEQKQLKEYVPEFGAGDEVNVAIKLREKEKVRVQNFTGTVLRRRGRGI
SETFMVRKTTDGIPIEKNFQIHNPNIDIEVKRRGKVRRAYISYMRERSGKSAKIKEKKS
>sp|P47684|RS16_MYCGE 30S ribosomal protein S16 OS=Mycoplasma genitalium (strain ATCC 33530 / G-37 / NCTC 10195) OX=243273 GN=rpsP PE=3 SV=2
MVKIRLMRMGRVHYPLYRIVAVDSRVKRNGKYIALIGHLNPALKENKCKLDETVALDWLN
KGAIPTDTVRSLFSESGLWKKFIESKNKKETSPKK
>sp|P47499|RL31_MYCGE 50S ribosomal protein L31 OS=Mycoplasma genitalium (strain ATCC 33530 / G-37 / NCTC 10195) OX=243273 GN=rpmE PE=3 SV=1
MKKAIHFQSQPVVFNCASCNSNFTIDSTAKQKDLAIDICGKCHPFYIGQLTKQTVHGRAE
KLSQKFNAGKAFLENKTKKSNQAKVEKQTRHRSINEL
>sp|P55750|RS20_MYCGE 30S ribosomal protein S20 OS=Mycoplasma genitalium (strain ATCC 33530 / G-37 / NCTC 10195) OX=243273 GN=rpsT PE=3 SV=1
MANIKSNEKRLRQDIKRNLNNKGQKTKLKTNVKKFNKEINLDNLSSVYSQADRLARKGII
SLNRAKRLKSKNAVILHKSNTNSTAKKQ
>sp|P47290|POTC_MYCGE Spermidine/putrescine transport system permease protein PotC homolog OS=Mycoplasma genitalium (strain ATCC 33530 / G-37 / NCTC 10195) OX=243273 GN=potC PE=3 SV=1
MKKHFKNLIKNSYFFLLITLIYLPLLIVVLVSLNGSSSRGNIVLDFGNVLNPNPDSKSAY
LRLGETDFATPLINSIIIGVITVLVSVPIAVISAFALLRTRNALKKTIFGITNFSLATPD
IITAISLVLLFANTWLSFNQQLGFFTIITSHISFSVPYALILIYPKIQKLNPNLILASQD
LGYSPLKTFFHITLPYLMPSIFSAVLVVFATSFDDYVITSLVQGSVKTIATELYSFRKGI
KAWAIAFGSILILISVLGVCLITLQKYLREKRKEIIKIRQWKNS
>sp|P47376|RNY_MYCGE Ribonuclease Y OS=Mycoplasma genitalium (strain ATCC 33530 / G-37 / NCTC 10195) OX=243273 GN=rny PE=3 SV=1
MNNNITNSIAQLFFNTSFFAFLFLIIIAFNLCLFAYLYFQYRIYKKNPKKANNFKANEYE
KIKLLKNQNFTESNKLIATTNELNELTSQLDNILVRIINKPLAKLVNDFLDEQIKQIVKL
DKNSSDFHSESDNLPFYTKLFNDFHFGVDKLININIKNPLYNWVYSPSFLISESDFRKLN
GISGINKKLLVEKLRIEDIVFTDLNKKYEVNVLTESPIKAQKTVLTVRNILMNDYVDNER
IESYVQQANFFFTEHCKKIGKEILESLNIFISSSSLHRHFGFLAFRYSFGQNVLSHSLET
AFLTAHLAALIELDSELSLKCGLLHDIGKSNDDNGKESHTITGAKLAEQFQLPDDIKYTI
ANHHNKHIDNTYCRLTQIADKLSAARIGARSDSSLLFKQLKDELKKIVDKTINNFHTTIL
LGQSGRRLMIWLETKNQNQLLSNEQIIEMVEKIKAEIAKNPITNHFPIKVVIRYNFEHSF
NTKS
>sp|P47623|NADE_MYCGE NH(3)-dependent NAD(+) synthetase OS=Mycoplasma genitalium (strain ATCC 33530 / G-37 / NCTC 10195) OX=243273 GN=nadE PE=3 SV=1
MTNLIKYLKELQNWLFDYVKKSKAKGVIFGLSGGIDSAVVAAIAKETFGFENHLALIMHI
NNSKLDFQATSELVKKMQFNSINIELEESFNLLVKTLGIDPKKDFLTAGNIKARLRMITL
YAYAQKHNFLVLGTGNFVEYTLGYFTKWGDGACDIAPLAWLLKEDVYKLAKHFNIPEIVI
TRAPTASLFEGQTDETEMGITYKELDQYLKGDLILSSEKQKIVLDLKAKAEHKHNSPLKF
KHLYNFQN
>sp|P47266|PIP_MYCGE Putative proline iminopeptidase OS=Mycoplasma genitalium (strain ATCC 33530 / G-37 / NCTC 10195) OX=243273 GN=pip PE=3 SV=1
MNTKLNVKGYLNVGDNHQLYYWTQGNPNGKPVLYIHGGPGSGTDEGCLKYFDLETTWIIL
LDQRGCGKSKTNDIFYENNTDKLVSDFEILRQKLNIKNWTLFGGSWGSALALVYAIKHPQ
VVDKIFLRALFLAREKDWSEALMGLGKMFYPYEHQRFMDSIPKAYQNSYEQIVNYCYDQF
QNGDESTKEKLAKAWVDWESTLLSPINKIHSTATDFKLVEKLALLECHYAVNKSFLDENF
ILDNISVLKNKSIYLAHGRFDLICPLYQPLALKQAFPELQLYVTNNAGHSGSDANNLATI
KHLLKTYL
>sp|P47672|PYRH_MYCGE Uridylate kinase OS=Mycoplasma genitalium (strain ATCC 33530 / G-37 / NCTC 10195) OX=243273 GN=pyrH PE=3 SV=3
MHKSNNKIRQRIIIKLSGAGLTKENSQPFSNDFFETIINQLKVLKESYQVGIVIGGGNII
RGNNCQEFNIAEYHGHQLGIIATVVNGYFLKAKLDAHNLKSALLSAISCPSLAVQILSQQ
TIDKAFEENDFVIFSGGTGNPYFSTDTALALRAVQTKAVAILIGKNGVDGVYTADPKKDK
NATFLPTLNYDHAIKNDLKIMDITAFTMCKENNLKIIIFNINAENALLDALNKKGRFTII
ENN
>sp|P47665|RL28_MYCGE 50S ribosomal protein L28 OS=Mycoplasma genitalium (strain ATCC 33530 / G-37 / NCTC 10195) OX=243273 GN=rpmB PE=3 SV=1
MAKKDQLTLRGPLYGNNRSHSKTITRRKWNVNLQSCKIKDTNGKVTRILVSTKTIRTLKK
QNRF
>sp|P47374|NADK_MYCGE NAD kinase OS=Mycoplasma genitalium (strain ATCC 33530 / G-37 / NCTC 10195) OX=243273 GN=nadK PE=3 SV=1
MKYKIFASTTPQTEPVLNKLRAVLKTWQAVENGYEYVFVLGGDGFFVSTLANYNCDSCKV
VGINTGHIGFYTSFNGDDLDENFISKLTSFEFKKINLLEVKTKNHSFLVLNELAVYTNTA
YPINIFIDDNHWESYRGSGLLIGPRTGSTALAKSAKGAVIFPNVDVVQIIELNPLLHPNQ
ITIQSPIILPMQTKVEFRIKKAFKAEQFPNFYADGIKLDLKNEDTSISFQLVLSRSMFHA
SLKTKDFIDKLKSTFIKQS
>sp|P47459|P65H_MYCGE Proline-rich P65 protein homolog OS=Mycoplasma genitalium (strain ATCC 33530 / G-37 / NCTC 10195) OX=243273 GN=MG217 PE=4 SV=1
MEKNRSAFQQNQQASNQPFNQDQNQYYQDPNQQQFNQSGFDPNQQQFNQPGFDPNQQYYQ
DPNQQQFNQAGFDQNQQYYQDPNQQQFNQPGFDPNQQYYQDPNQQQFNQAGFDQNQYYQD
PNQQQFNQSGFDQNQYYQDPNQQQFNQPSFDLNNQQFNQPGFNQSPAFEITPQEQKAEQE
MFGEEPPQVVREIHELPFEKIRSFLQSDFDSYNFRLNSLKSKLDNALYSLDKTIQNTNEN
TANLEAIRHNLEQKIQNQSKQLRTNFDTQKLDDKINELEIRMQKLTRNFESLSELSKHNS
YPNYYEKLLPNGGDSMTNVFEKALMMNLLRTTLPPQPQVQYYPQPYPYIRPYYDEPIYAG
FRRRGYRDDFYE
>sp|P47315|PTG3C_MYCGE PTS system glucose-specific EIICBA component OS=Mycoplasma genitalium (strain ATCC 33530 / G-37 / NCTC 10195) OX=243273 GN=ptsG PE=3 SV=1
MQISLVKIRNKFKQRNRGSFRQWVGKLSNGLMIPIAVLPLAGIFLGIGDAISSNSSGIVG
VKFFGEFIKQGGNVVFANLPILFAVAIAITFSQDAGVAGFSAFVFWATMNAFMSSLIIPV
DANNTASGYNILYWKAVPQSAIASTLGLNSLSTSVFGGIIVGALTAYLYNKFYAIRLPDV
IGFFSGTRFVPIICMTIAIPVALLLLMVWPGVSILLNLIGTGLGILGGRGYGANSLIFGY
IERALIPFGVHHAFYAPLWYTSAGGSLQEIANQQVWIRAPGSDYVTRVIGWEDFNTPGKW
VIPAALANGTSGMMNGATTTGQDSTSALSKYMSKESTNFLSWKELVDGLTRKGNFDELAK
NGLLDGSNKIWIGLNQSGILGKKVLLSDGKDYTITFKTFANTTPTFWSHGAHALLPISGT
PSAITNGVTVNGTANSKTYNVSQFTVAVPSLNPAQYSQGKFPFMLIGIPAAGLAMILAAP
KGRRKEASSIIGSAAFTSFLTGITEPFEFTFLFLAPWLFYGIHAVLAAVSFWLMNLLSAN
VGQTFSGSFIDFILYGALPDGRGWLANSYLVPIIGIFLALIYFPTFYFLTIRFNLATPGR
GGKLITKKEYLAAKAAQKTDQTTNTNFNQTQIEAGMLLRAYGGSENIAELGACITKLRVT
VKNPELVNETIIKDLGAAGVMRTTPTFFVAVFGTRAAVYKSAMQDIIQGKVNWTELQKVL
DKNDSTVEKPEIKPTPVLKVQDEIVILSPVNGTLKPLTQVPDDTFKNRLVGDGIAILPSD
GHFKAPGDVGVKTELAFPTGHAFIFDVDGVKVMLHIGIDTVKINADKKPGEQLEVFDVKT
KQGEYTKLKSESVVEVDLKKLKRKYDPITPFIVMQESLDNFKLVPIRQRGEIKVGQPLFK
LIYKDKKS
>sp|P47289|POTB_MYCGE Spermidine/putrescine transport system permease protein PotB homolog OS=Mycoplasma genitalium (strain ATCC 33530 / G-37 / NCTC 10195) OX=243273 GN=potB PE=3 SV=1
MHIKKKYWLLLPFFLLMTIFFIIPMAWIIVSGLQSEDGASISQKYEPLVSGLGFFNSFWT
SLWISIVTVIVALLFSFPFCYFLSQSKNKIFKAFVISIATVPIWSSFLIKLIGLKTLLDL
LIGLSLNRVGDNNLTFGSGYTLLGTIYLFTPFMFLPLYNHFCVLPKNLLLASQDLGYNWI
YSFVKVVIPFSKTAMLSGIALTFFPALTSVAIAQFLDNSNQAETLGNYIFTLGNNGYDSA
IERGRAAGAIIIAALITFAIYFTVVFLPKIVRIVHNKWKQHEKAF
>sp|P47423|RPOA_MYCGE DNA-directed RNA polymerase subunit alpha OS=Mycoplasma genitalium (strain ATCC 33530 / G-37 / NCTC 10195) OX=243273 GN=rpoA PE=3 SV=1
MEKFLKYEIKVNNNQPTNTNPNYGIFEVAPLESGFGITIGNAMRRVLLSCIPGASVFAIA
ISGVKQEFSNVEGVLEDVTEMVLNFKQLVVRISDLLFEDGEMIEPPLERWPVLKVTAEKK
GAVYAKDLECPAGFEVINKDLYLFSLQKDMKLTVSVYVKQGRGFTSFLENRELINSLGII
ATDANFSPVLHCGYEVQEVKTSKQKLTDHLTFKIATNGAIKAVDAFAMAAKILIEHLNPI
VSVNESIKNLTIIQEKAEERKVKSFAKQIEELDFTVRTFNCLKRSGIHTLQELLSKSLTD
IREIRNLGKKSEREIIKKVQELGLKFRS
>sp|P47354|PPH_MYCGE Putative protein phosphatase OS=Mycoplasma genitalium (strain ATCC 33530 / G-37 / NCTC 10195) OX=243273 GN=MG108 PE=4 SV=1
MQAANDHFFTGLSKKGPVRKENQDFYGFSFNQNNLLIVVCDGLGGYKGGKIASNLVGKLF
LSLFEGFEFNQWDETTVKKWFENTLIQARFQLENCFQTVYEAQIQFARMASTLVLGILTK
SDIYIFWIGDSRAYLLFENQAKLVTKDHNLYNQLVAMNADEKLLLSYSNQLLALTNTISK
ETKRPLVYGFYNTKIEQQEFLLLCSDGLYNFVEKELFFEIITNSKNLKQAVFNLYRKSIE
NASNDNITAALVNLQKWKQS
>sp|Q49310|Y335A_MYCGE UPF0154 protein MG335.1 OS=Mycoplasma genitalium (strain ATCC 33530 / G-37 / NCTC 10195) OX=243273 GN=MG335.1 PE=3 SV=2
MNDLALALGLGIPLSLLVGMILGYFISIKIFKKQMRDNPPITENQIKAMYAKMGRKLSET
QVKEIMRSIKNQK
>sp|P47568|Y326_MYCGE DegV domain-containing protein MG326 OS=Mycoplasma genitalium (strain ATCC 33530 / G-37 / NCTC 10195) OX=243273 GN=MG326 PE=3 SV=1
MKKTAIITDSTASIKPGEINGVYILPLQVIVDGEKSFRDGIEIDYDHVHKLLKENPHGLN
ISTSLPRQSDLLKIFEEIKTKYDRFIFLPLSKGLSGTYDMLVQLAKELSEQNKDKEFLVF
ETSDIAISLKWLVEDIKALVDKGCDNQTIKAKVESHKQNILSAVTLKNLVQMRKGGRISG
LKKFITTLLRVKPIILFDKGVNTLGAKVFSFSQAVEKIFGFVKTKFGDNYKIKRIGFCYS
FCKNYANEIKKIITDFIEHNKINFQNEIENAFITSVIIVHTGIDAFSISLLIDNK
>sp|P47461|Y219_MYCGE Uncharacterized protein MG219 OS=Mycoplasma genitalium (strain ATCC 33530 / G-37 / NCTC 10195) OX=243273 GN=MG219 PE=4 SV=1
MRTSYLKKIPIMNSDSDLKLQKVWIERHVDQDELSLTTTAVELKKSDEQKPVAIKSSDFI
GHEELISVPVLLIPTPVVKEIDQPAVIPPVKAKPKATKKKTPVKSKPTSKSTKQTKPKQS
KPKSKQVQQTKAKPTQIQTKKSNKKTRS
>sp|P47584|Y342_MYCGE Uncharacterized protein MG342 OS=Mycoplasma genitalium (strain ATCC 33530 / G-37 / NCTC 10195) OX=243273 GN=MG342 PE=4 SV=1
MSKDQKSLILMLSNSQHSINRKFANELKHSLSCELIELKDYQVDFYSVDLEATNFPDKIK
TLVRKIKEHSNLIFVTPEHNGFIPAFAKNIIDWMTRDEQYGRNQFLKGLNGVICCVTPAT
AGGGKTVLELLDKFLSFSGLNVKGTVLVNGYHENFDFKPFIEQVKKLI
>sp|P47573|Y331_MYCGE Uncharacterized protein MG331 OS=Mycoplasma genitalium (strain ATCC 33530 / G-37 / NCTC 10195) OX=243273 GN=MG331 PE=4 SV=1
MGRVEKFRFYRQSFDNNKIVKKALINAQKNTESWKKQLNKINQKILINYHPFSEFNKNPV
KHHTEPNKLFKTLQELIVDLKNTDFKLLEEKVDRMWLNAAYNQTSSGYESWISDDKGIEK
INHLSKFYEANEKQWLKKTSNLTSDLKEYNKILTVFSTESFAFKKSIDNIEPNLFNANKA
IFKNLVITLISFMLFSILFFLIFLIVSFVSFV
>sp|Q49436|Y459_MYCGE Uncharacterized protein MG459 OS=Mycoplasma genitalium (strain ATCC 33530 / G-37 / NCTC 10195) OX=243273 GN=MG459 PE=4 SV=1
MQLRVGLGSKKYHIKLRKESKNKFWLGGVDFENSKYIYDLENSDEVSDVIQLAVADALFG
ATALGDGHIVFNKGKSTVQFKGTAKKEAPRVLARTYNFIRKNWIINNIDISLEIPQEQKV
DDYKHAIFAFICSALRISELTINLKVRKPLDSNEINCLAVVLVERQKTK
>sp|P47505|Y263_MYCGE Putative phosphatase MG263 OS=Mycoplasma genitalium (strain ATCC 33530 / G-37 / NCTC 10195) OX=243273 GN=MG263 PE=3 SV=1
MKNEIKYLYSDLDGTIVSWNPKTEFVYQNKSYKNFHEVSDATISAFYRLQQKGIKVGIVT
GRDYCRVLWLEKQLRTGLPTITLDGAIIFYQNEILSQTYLDDRFIEGINNIVKRFPEAAY
KLNSGWISYFTKNPSVIFEIDYAFLGYFNPNTKLQKKFIDSTENWDLNKLKVNQVYFDID
TCPLAMQKEIIELISVSDVNAKIYEHSMYIIKNGVSKASALQSLNQFAIPITKDNTIVCG
DGDNDIEMMQWAKHSVSLIGSNPKCFALAKYHTDSVDNDGIANWIEKNLLC
>sp|P47590|Y348_MYCGE Uncharacterized lipoprotein MG348 OS=Mycoplasma genitalium (strain ATCC 33530 / G-37 / NCTC 10195) OX=243273 GN=MG348 PE=3 SV=1
MKRLFWNLKHKKAWLVLLLGTGMILSSCSNIDQSFFRELSVESVEKNTAYNQLPVNSTTF
RNLVFGTRSYNDGNYVVVIATETDSSQINFLNGSTNQGTSSLSWGGTLGTTIRQVQNRYS
TYPNGVKFLIWNDIAPGSVKWNPYARFPVVDRKNELASQEDKDNSNKLRRSDASAVRYRE
IVDFIQRTYGGNVANLINQSNVHAQTVGNDVTKAIVIAFRKDNLNKIRANFYGLDNSTNP
NAPGSGQGDSTPPASSGEGGGSDGSSGGDSSSGNGQNTTPTSPQSSQPAVQRSQKSYGIK
QHAVRVSVDFLNFLDSVYTPLN
>sp|P47546|Y304_MYCGE Putative ABC transporter ATP-binding protein MG304 OS=Mycoplasma genitalium (strain ATCC 33530 / G-37 / NCTC 10195) OX=243273 GN=MG304 PE=3 SV=2
MLQVKNLSFKYPKHQNNVLNQISFNVQDGCHLAVIGHNGSGKSTLVKLLGGFLKAKKGTI
FFNDKELTSVGFNKIGILLQDPDVQLLADTLHQELIFTLENHGVLASEMDKIINEVLTVV
ELKDKQFTPLKKLSFGEKQRAVFACLLAVKPQIYLLDEAFSMLDNKISNKLKKFVFDTIK
KQNKIVINITHDFNDLFLADEIIFLSKGSLIKKFAPEAIYEQLDLFHNHHFNLPFPLLLA
HKVAKQINKKTPSLSFELNDVVNWICKHLK
>sp|P47314|Y068_MYCGE Uncharacterized lipoprotein MG068 OS=Mycoplasma genitalium (strain ATCC 33530 / G-37 / NCTC 10195) OX=243273 GN=MG068 PE=3 SV=1
MLRRYLTLSFSSLLLLALLFLTGCSFVRPQFRRGFRTQFKINSIPTVSDPYHINYDLTFS
LNFASNKRNTYGTGWLIDWKGDENNPEKNDPFKVYLATNLHVIDALRNNNDYEPYNKDSN
NQAFNSEEITRFFSIGKYTYPSIFSELNFIINAREAFVSIQTSTIPKTAYAAVNFVETQG
EDESYTDSLSTDNKRDIYADFAVIEIPLFLTNHRDYQVFNEFIKPAIETYKQLGNSSFEK
KQLDQHKNDNFYMLGYPLVESSIDALILNQRRQYNNSYTEKYTPQTLTKDQRTIDLSREV
PTLIQNKTENSTGSQLLVNQSLSSTSEGIIEFIKLPEFKLNYHNKSYRQYGRGFALQNTN
FRPGSSGTLMLNNQKQIAGIYFGVLDFGEDVSLMSNIGVGQILRVPQKNNTRNRSIATNK
SNYDLIFGDSNTTNFYAKFARQNNTHLYQMISNSKDTKLKYVNTVEKTVKASIK
>sp|P47453|Y211_MYCGE Uncharacterized protein MG211 OS=Mycoplasma genitalium (strain ATCC 33530 / G-37 / NCTC 10195) OX=243273 GN=MG211 PE=4 SV=1
MDNKNPQKLITSELLANHRFNFAKDDKGGYDANEVDAFLDQLTKTLIHYEEMKNNEQELK
NAYDKLFSDRDQILSRCAKLEADLNTFYENGYANKVLINRVQELEDKLEKLPDRYTEKLE
RIEKLLKKVIKHWTDGEDISNFEDEFF
>sp|P47451|Y209_MYCGE Uncharacterized RNA pseudouridine synthase MG209 OS=Mycoplasma genitalium (strain ATCC 33530 / G-37 / NCTC 10195) OX=243273 GN=MG209 PE=3 SV=1
MKQCFVVTTTKRLDSLLASLLNLSRVKVVKLIMNGQIKVNEKLTFKNSLIVAKDDVIKVE
IHDETTSDFITSVEPYNLKLEVLFEDKDLMVINKPSGLLTHPTTFNEKASLLAACIFHNN
KNPVYLVHRLDRDTSGAIVVCKNQASLLNLQNQLQNRTLKRYYVALVHFPFNALTGSINA
PLARVNNNKVMFKIAQTAKAKQAITKFKVINQNEKAALISLELLTGRTHQIRVHLKFIQH
PVYNDPLYGIKSEKKDSYGQFLHANRICFIHPTLNKPMDFHAPLEPKFSTKLKSLNLSLT
DPLHVLFK
>sp|P47381|Y135_MYCGE Uncharacterized protein MG135 OS=Mycoplasma genitalium (strain ATCC 33530 / G-37 / NCTC 10195) OX=243273 GN=MG135 PE=4 SV=1
MQTLNYLVIILIIAGVISVLAFTPLVRKLKIRFYLIQVLAIVLFVYVFFGRQIIYLFPDV
YGQNSQSSQNLDSLRLSRIFLLDLCPFFAVIAPVFVFLKQKKISGVLAVFGLFGALVTLF
GELIFTPVNEQDIVNFIFVGTGNNQIYFMMHFLSLLVSLAIILWDNCFSLISFFYIHVFA
LIYFSYVALMVSVFKGQITGNTTGILASDWTNGEYKNVATFLNLSNSDPQLVFIVGFSLS
YVAILLMTLFANIPTFMEMKKDKIFIKKENLIRKDLELLA
>sp|P47614|Y374_MYCGE Uncharacterized protein MG374 OS=Mycoplasma genitalium (strain ATCC 33530 / G-37 / NCTC 10195) OX=243273 GN=MG374 PE=4 SV=1
MDRKIVVLDINTANFFNTTKDLEVWKNFFNFIQANNHQLVFMSSCWQQAVLYLLDLLSLD
DVDIIAESGAIIWISKTNEFIYQSFLDSVSIDTIVHHAIITNSGVFAIGKSKISEEPNTT
INYFISLEKYKQFKLIWLTEFDQTLKYQNFLKNLSEMDVSSIYVFSPQYHLDFQLMEHIS
SGQPKFHYSNFYNENFLFTSTKNSKFSALETYVKSKNCSLKDVHYLNVTEVPINNINQLA
SVVFLSKKQPDNDEEFNNPEISIVLKGICEQLMK
>sp|P47369|Y123_MYCGE Uncharacterized protein MG123 OS=Mycoplasma genitalium (strain ATCC 33530 / G-37 / NCTC 10195) OX=243273 GN=MG123 PE=4 SV=1
MLLNLNNNSVLIVAFVIVSLFFLIIVGFALNLAIAFSLHLKQNKNNKKYILNDQQIQLRL
TEKQAQLTTLLNFYQQKIESVNREKSWLESQLQVIDKKDLKQAQKLTLHLKKDQILAQLN
EKLIQKKVDQPLVNELQKTKLSYLERLVDQKIKLSENNFKSAFLKTKVKETAFNIFAAKN
KVNWEYFKQVCDADCTLKNLEDEVEITFSNWSYLRRMQALLAFEKLISKIKTVKINELVI
NETLDEVKNEISQTAFQAGEKIVKEFQITNLNEQITRLIGLQKYYFGTDQLNLLELAVLT
TKLVILLNKKFKLDLDLELLKAASLFNYLKWVDNNQFFQILNTKLNQLLISDQVIAIIQQ
QELSFYPDQYGMLINGVKTMIREHNTIDFEKLVFLNSTKLIDNFYLYDLNMIHAVEYNNC
FYYFVSVKPFEIKSLAELDLFVVLLKTFLAKKQKQNPKAVKLFITTKILAI
>sp|P47427|Y181_MYCGE Uncharacterized protein MG181 OS=Mycoplasma genitalium (strain ATCC 33530 / G-37 / NCTC 10195) OX=243273 GN=MG181 PE=3 SV=1
MDNFINGYIPRNSFVHKLHPTTKLVIFLLLVILVFVPIGFVFQSVIFLFVTFVFFIAKLP
GRFYSSAIKSITLLFLLLLFVNWFTFRDPGFYLTSDQLNSLPAIDNSKFSFWNISLFNYQ
DNVFSQVFAFNRGNLTNLNQLDFFYKANNADSYTKVKGIDSLASMLANNGNGLSKDKILS
AFLDHNLNLYLARSWGANFAGFVVDFNPTTQLFKLTPFLANASYVLTLRAVILAFYVTQK
ILIMILFATVLTSTSSSVELAYGIERLLWPLKLIKIPVNVFAMTIAIAIRFVPSLLLESQ
RILNAQASRGLDFRNGGFLVKMRSLSSLVVPMVSIAFRNASELASAMEARGYHPAKKRSS
YRQYKITWIDILALFLVFAWFVVIIFLTIRGAVFLDLGTPEWLLTGKINEQVIRDLKVSG
>sp|P47593|IPYR_MYCGE Inorganic pyrophosphatase OS=Mycoplasma genitalium (strain ATCC 33530 / G-37 / NCTC 10195) OX=243273 GN=ppa PE=3 SV=1
MDKFLIDVIVEIPKNSKIKYEYDRQTGQIRVDRILFGSESYPQNYGFIKNTLDWDGDELD
CFIFADQPFLPATVVPTRIVGALEMIDDGEIDTKLLGVIDCDPRYKEINQISDLPKHRIE
EILIFLKTYKLLQKKTVIIKGLKDVCWAKKEYEICLQLMKDYGHLSKDQFIQKMQILHPE
HYQK
>sp|P47572|KCY_MYCGE Cytidylate kinase OS=Mycoplasma genitalium (strain ATCC 33530 / G-37 / NCTC 10195) OX=243273 GN=cmk PE=3 SV=1
MNWQIAIDGPSSSGKSSVAKKIAEELDFFYFSSGKMYRAFAYVMQVNRLNIDLFLKIINQ
INWRFEKDAVYYNNADITTVITTQSVANIASKIAVDPNIRKIAVIKQQKLAENKNIVMDG
RDIGTVVLKNAQLKFFLDAKVEIRAQRRLQDMGISLSNEKKLKELIQELKQRDQIDSSRT
ADPLKKAQDAIYLDTSELSFDAVVKQTLKEAKKVFKL
>sp|P47516|ODPA_MYCGE Pyruvate dehydrogenase E1 component subunit alpha OS=Mycoplasma genitalium (strain ATCC 33530 / G-37 / NCTC 10195) OX=243273 GN=pdhA PE=3 SV=1
MAILIKNKVPTTLYQVYDNEGKLIDPNHKITLTDEQLKHAYYLMNLSRMMDKKMLVWQRA
GKMLNFAPNLGEEALQVGMGLGLNENDWVCPTFRSGALMLYRGVKPEQLLLYWNGNEKGS
QIDAKYKTLPINITIGAQYSHAAGLGYMLHYKKQPNVAVTMIGDGGTAEGEFYEAMNIAS
IHKWNTVFCINNNQFAISTRTKLESAVSDLSVKAIACGIPRVRVDGNDLIASYEAMQDAA
NYARGGNGPVLIEFFSYRQGPHTTSDDPSIYRTKQEEEEGMKSDPVKRLRNFLFDRSILN
QAQEEEMFSKIEQEIQAAYEKMVLDTPVSVDEVFDYNYQELTPELVEQKQIAKKYFKD
>sp|P47328|RL1_MYCGE 50S ribosomal protein L1 OS=Mycoplasma genitalium (strain ATCC 33530 / G-37 / NCTC 10195) OX=243273 GN=rplA PE=3 SV=1
MKKLSKRMQAVTKLIDKNKLYPIQEAFELIKKTAITKFVSSVDIAVSLNLDTTKAEQQLR
GAIAFPFSIGKSIRILAITDDEKKASEAGADFVGGLDKIEAIKNGWLDFDLIITSPKFMG
ALGKLGKLLGTRGLMPNPKTETVTDDVVSAIKAYKKGKKEYRTDSFGNIHLSLGKTDTKT
EHLVANAMALIDLIKSKRPSTVKGTYIKNIALTTTMGPSLKVKLPD
>sp|P47473|RIR1_MYCGE Ribonucleoside-diphosphate reductase subunit alpha OS=Mycoplasma genitalium (strain ATCC 33530 / G-37 / NCTC 10195) OX=243273 GN=nrdE PE=3 SV=1
MTSKEKIPTFNTEEDVESYISFNAQAKIYDDFAIDLQAVESYIQEHVKPKTKVFHSTKER
LDFLIKNDYYDEKIINMYSFEQFEEITHKAYSYRFRYANFMGAFKFYNAYALKTFDGKYY
LENYEDRVVMNVLMLANGNFNKALKLLKQIILNRFQPATPTFLNAGRKKRGEFVSCYLLR
IEDNMESIGRAITTTLQLSKRDGGVALLLSNLREAGAPIKKIENQSSGIIPIMKLLEDSF
SYSNQLGQRQGAGAVYLHCHHPDVMQFLDTKRENADEKIRIKSLSLGLVIPDITFQLAKN
NEMMALFSPYDIYQEYGKALSDISVTEMYYELLENQRIKKTFISARKFFQTIAELHFESG
YPYILFDDTVNRRNAHKNRIVMSNLCSEIVQPSLPSEFYSDLTFKKVGSDISCNLGSLNI
ARAMESGSELAELIQLAIESLDLVSRISSLETAPSIKKGNSENHALGLGAMNLHGFLATN
AIYYDSKEAVDFTNIFFYTVAYHAFSASNKLALELGKFKDFENTKFADGSYFDKYTKVAS
DFWTCKTEKVQALFDKYQVKIPTQENWKQLVASIQKDGLANSHLMAIAPTGSISYLSSCT
PSLQPVVSPVEVRKEGKLGRIYVPAYKLDNDNYQYFKDGAYELGFEPIINIVAAAQQHVD
QAISLTLFMTDKATTRDLNKAYIYAFKKGCSSIYYVRVRQDVLKDSEDHTIKIKDCEVCS
I
>sp|P47391|RIBF_MYCGE Bifunctional riboflavin kinase/FMN adenylyltransferase OS=Mycoplasma genitalium (strain ATCC 33530 / G-37 / NCTC 10195) OX=243273 GN=ribF PE=3 SV=1
MKSLFIGYFDGLHQGHLFLKQNSKFEPMVLLIDNPPLKQTNWLYDLQQRVAQIKTYLKAT
VEVFDVAKHNMNALSFFEQQIKRLNCDEIIVGTDWHFGNDHKDGIWLKKLFKNTVIVNKT
NLSSSVIRNYLTNNELEKANQLLVEPYYRVGTVVHGLKKARLLGFPTANIVMDNHLLTLN
KGSYIVRVLLNNQTFYGIGFISQKDQDLVCETHIFNFNNEIYGSLVKFTLLKFIRTISKF
SSQAALQKAIQSDANFALKWLENQNLDKI
>sp|P47657|RL13_MYCGE 50S ribosomal protein L13 OS=Mycoplasma genitalium (strain ATCC 33530 / G-37 / NCTC 10195) OX=243273 GN=rplM PE=3 SV=1
MQKTSMLTKEEAIKNRKWYLVDASGLVLGKLAVKAANLIRGKNKANFTPNQDCGDHLIII
NSDQVVLTGNKKDNEFWYHHSQYMGGIKKTSGRDMINKNSDKLVFNAVKGMLPDNRLSRR
LITKVHVFKNDKHNMEAQKPTLLNWS
>sp|P47389|RBFA_MYCGE Ribosome-binding factor A OS=Mycoplasma genitalium (strain ATCC 33530 / G-37 / NCTC 10195) OX=243273 GN=rbfA PE=3 SV=1
MASYRKQRIENDIIRLINRTIINEIYDPVVKLGHVSHVKLSADFFHAVVYLDCYDRSQIQ
TVVNAFKKAQGVFSQMLAQNLYLAKSVKLHFVKDDAIDNALKIEQIINSLKN
>sp|P47418|MAP1_MYCGE Methionine aminopeptidase OS=Mycoplasma genitalium (strain ATCC 33530 / G-37 / NCTC 10195) OX=243273 GN=map PE=3 SV=1
MIYLKSANEVAGIKKACAIFKAVKAYFTIEKLLGKKLVTIDRLIKQFIEQKQAKCAFHGY
LGFPGFNCLSLNQTVIHGVADQTVFKDSDKLTLDIGIDYHGYLCDAAFTLLGNKADPKAV
KLLNDVEQAFSKVIEPELFVNNPIGNLSNAIQTYFENKGYFLVKEFGGHGCGIKIHEDPL
ILNWGEKNQGVRLQEGMVICIEPMVMTDSSEITMAANNWNVLTLKSKFNCHVEQMYHITN
NGFECLTN
>sp|P47514|ODP2_MYCGE Dihydrolipoyllysine-residue acetyltransferase component of pyruvate dehydrogenase complex OS=Mycoplasma genitalium (strain ATCC 33530 / G-37 / NCTC 10195) OX=243273 GN=pdhC PE=3 SV=1
MANEFKFTDVGEGLHEGKVTEILKQVGDQIKIDEALFVVETDKVTTELPSPFAGTISAIN
VKVGDVVSIGQVMAVIGEKTSTPLVEPKPQPTEEVAKVKEAGASVVGEIKVSDNLFPIFG
VKPHATPAVKDTKVASSTNITVETTQKPESKTEQKTIAISTMRKAIAEAMTKSHAIIPTT
VLTFYVNATKLKQYRESVNGYALSKYSMKISYFAFFVKAIVNALKKFPVFNASYDPDQNE
IVLNDDINVGIAVDTEEGLIVPNIKQAQTKSVVEIAQAIVDLANKARTKKIKLTDLNKGT
ISVTNFGSLGAAVGTPIIKYPEMCIVATGNLEERIVKVENGIAVHTILPLTIAADHRWVD
GADVGRFGKEIAKQIEELIDLTVA
>sp|P47397|RL3_MYCGE 50S ribosomal protein L3 OS=Mycoplasma genitalium (strain ATCC 33530 / G-37 / NCTC 10195) OX=243273 GN=rplC PE=3 SV=1
MDVRGIFGVKVGMSQIFTEQNECLPITIVYCEANQVAGIKTIAKDNYNATLLSFQTVDEK
QLNKPKQGFFSKLKLEPHKYLREIRKMQGFELGKKITPQELFKIGEYVDVTSLTKGRGFT
GAIKRWNFKIGPLGHGAGYPHRFQGSVQAGRGGSSAQRVFKGKKMSGHYGHEQVTIQNLF
IVGFDEINKLVLVSGAIAGPEGGIVLIKTAKKKTGKIKDIKLAVQTVKAPQLKAPKKQKT
KVETNQVNPKIEEEKTK
>sp|P47435|Y189_MYCGE Probable ABC transporter permease protein MG189 OS=Mycoplasma genitalium (strain ATCC 33530 / G-37 / NCTC 10195) OX=243273 GN=MG189 PE=3 SV=2
MFKNNLRFTSWINQHKFYQLDLSLKTRSIKQIVLTLVFKTLVLGFFGLIVIFPFYLMVVV
SFASDERALDTRTPILWPDSWNFDNFSRVLSDGKYLNAIVVNTLVTVLSVLLTLFFTICM
GYSFSLRKWKYKKLVWFFFLSVLILPESALLIGQYRIVIVANWNNPNSPLIVLGLIMPFV
SSVFSGFMYRTSFEAIPSQLKESALIDGCNGFNYFLKIALPMVKSTSWTVGILTAFSAWN
SYLWPLLLLGNRVDLNINLWVLQQGILDANSSDEQIRTLLNLKMSAAILAILPMFIIYFL
FHKRIMNAIKNRANTIKG
>sp|P47287|PTHP_MYCGE Phosphocarrier protein HPr OS=Mycoplasma genitalium (strain ATCC 33530 / G-37 / NCTC 10195) OX=243273 GN=ptsH PE=3 SV=1
MKKFQAVIKDPVGIHARPASILASEASKFKSELKLVAPSGVEGNIKSIINLMSLGIRHND
NITIKADGADEEEALAAIKACLEKNKVI
>sp|P57085|RS21_MYCGE 30S ribosomal protein S21 OS=Mycoplasma genitalium (strain ATCC 33530 / G-37 / NCTC 10195) OX=243273 GN=rpsU PE=3 SV=1
MPKIEVKNDDLELALKKFKRISLEVRRLAQRHEYHLRKGMRLREKQKIAQKKRRKFRSLA
SH
>sp|P47281|SYH_MYCGE Histidine--tRNA ligase OS=Mycoplasma genitalium (strain ATCC 33530 / G-37 / NCTC 10195) OX=243273 GN=hisS PE=3 SV=1
MNFLQKPRGVKDWFGDELVYFNWIVKKIRSLAFNWGFSEVKTPLFENAQLFQRSNANADI
VQKELYQFFDKSQRELALRPEATTPIVRLACENKLMQEANFPLKLFCIGSMYRYERPQNN
RFREHWQFSCEVFGFSNLFIFLDTLLFANSLLEALGITGYVLKINNLANFETLSKWNKAL
KDYLTPYKLELTELSQKRLEKNPLRILDDKIDQKKSFVKNAPKITDFLDASAKQDSELLK
TQLKKHNISFEWTDNLVRGLDYYTGFVFEYVKNQDTILAGGVYDNLVEELSSNPTPALGF
ACGIERLINCLEIDKKAFILNTKPKQMLVICLFEEALEELVWLAKLWREYNQVTIYPKVI
KVDNGIRLANRLGYTFIGIVGKTDFDKKAITIKNLVSKQQTIYTWNELGERNVF
>sp|P47303|RNM5_MYCGE Ribonuclease M5 OS=Mycoplasma genitalium (strain ATCC 33530 / G-37 / NCTC 10195) OX=243273 GN=rnmV PE=3 SV=1
MDQKARIKIDGVIVCEGKTDQAKLQQIFDVDVITTNGSALKKETINLIKKISEKQTVILL
LDPDQQGKKIRSKLEQHLTNYYNCYVDMNARLKNAKKAGIAEMETSALIAALNNRVAITK
NANQSILWDQYLSLKLNDKKKRLLLCNNLNLPYFNHKQLFKKLNLLNLTFQDVWKHLK
>sp|P47371|Y125_MYCGE Putative phosphatase MG125 OS=Mycoplasma genitalium (strain ATCC 33530 / G-37 / NCTC 10195) OX=243273 GN=MG125 PE=3 SV=1
MIDLLGLDLDGTLLSKTKKINNPSKLALTNLIAKKPSLKVMILTGRSVFSTLKHVEKLNS
LFKKPIVDYFCCYGGAKLYQIEANKPQERYKFCLENSVVETTFSIIKKHRGLCLAYLDSY
VSPYLCLAGNKLLGWFTKYFWYRKRCVFFNQNHLKQGILKISVYFLSAKRCKKVYEILKN
TFQEKVNVLSFSNNLIEITHHDANKGYAIEYMAKREQLSLNRIAVIGDSWNDYAMFKKAK
YSFAMSKSPSQLKLIATNTSNKTNRYRFSTLLNLISETIINQKAD
>sp|P47685|Y447_MYCGE Uncharacterized protein MG447 OS=Mycoplasma genitalium (strain ATCC 33530 / G-37 / NCTC 10195) OX=243273 GN=MG447 PE=4 SV=1
MNSKRDRFEKQLLIKNVFESKQLFLTILRFTVPTFFFALFSAAYVFIDQIMVIKFVPRSE
LNPDSIFTDQSLIDEFKNSAFYKSDSFLSSGLNIKQFIKTVLNISQPLIVLLNAINIFIP
LGTGVIFSKAIGRNDQNKIQEAWNTGLISTTVFGLITQFLVLSFAKEWLHYNLDQSSFEQ
NFQANSFQQFFNKKAIDVASEYVYILIGLNIIPMLSRLFFYLAQSEGRQLFIAIVPPIAN
LINILIVFLLVRYSSLGVIGSAVAGILGYLINFLAYIIYLIYLNKRNLTYLTFKTIKLNK
IDFNLLVVVSLIGMASFFRNGSLSIVTTFYESFLVNLTKATTDKNDVFYLTLLTGPIAIS
NLASAAIFGLLQGVRTVSSYKFGQKKYDEIKKINIYTVIICISFGSLIYLLTAVAFGKQI
LSSFFDVSDQNLDLANYFSLIVQAQVFFVATGANSQQYFQNTNRVLYSWIVSLTHGLFVF
IPLLFIFQAITLQTNNIEVFIWLLTANAALAGLINIAFGQIHTNLFMDKYFANPPQNKLV
KFIEKYS
>sp|P22746|NRNA_MYCGE Bifunctional oligoribonuclease and PAP phosphatase NrnA OS=Mycoplasma genitalium (strain ATCC 33530 / G-37 / NCTC 10195) OX=243273 GN=nrnA PE=3 SV=4
MKKGSITEAINAIKQFDKIVIFHHVRPDGDCLGAQQGLFHLIKANFKNKEVKCVGNNNNL
FSFINMTFTNQIDESFLKEALAIVVDANYKNRIELRELLDKNLFKAVLRIDHHPNEDDLN
TSFNFVEESYVACCEQIVEMATVAKWTIPPVAATLLYIGIYTDSNRFLYSNTSYRTLYLA
AILYKAKADIRIVHDHLNHTSLADLKFKKYVYNHFKTQGQVIYFICTKKIQKRLRMTADQ
CARVNLLSNIADYKIWLFFIEQANNEIRIELRSNGINVRDIAIKYGGGGHNNASGAIITN
KKQISDVVSDCVKKIVYN
>sp|Q49429|P200_MYCGE Protein P200 OS=Mycoplasma genitalium (strain ATCC 33530 / G-37 / NCTC 10195) OX=243273 GN=MG386 PE=3 SV=1
MPKTTKNKNKNTTPKSKTKKYLESANKKSVTKPKKEQDKVENLFDQPFLGEIKKNILKKT
KSFNSKKKETVKSKSKSPIDFFDETKRGVFIVPPETDILSRRELNQKTVVNTVPNQTSSY
PTINENKLVELNNQPETKVLETKKDSFTTTIREKKLNPEDSQAFWYIFVGDRKYGFWKNH
TWVWLGYFDQLQRWNYFKVIETVEVPQEHAAFIKQRPADIDFWRPLVGNPNYGFVQNNTW
IWKGFFDKKLNWIPDPVRFTEEALGHTDSLVDEIEKKTISEQPYWEQENDIVVTVFNTKS
LASSLENELLLENSSEEQPVIEEVKPRRNEVIFRNPVTKLHFEKEKFEFLNPVKETNETI
PLIEIVKEEVKVESEVEAPVEIEPEAACEPETTIPEVETVFVYEDDLKGLDSNQTQAGNV
PEVETVFVYEDDLKGLDSIIKDDQQHDEIAKHVEHLSQDYSKEIKDSAKADLSNISDDID
SVWKEFGSFTDETQKSVEEKSQVDEIILDANNDFINESLFRDEVVNNIDSQINETVSEQQ
FEPTYSVNEFQQEFSEPVVSDEKIKETNSDESVNTDLTALFSEKLVNEVLLTNEYVDVNA
PFSTETEVKVSSELPKSELVDEITFINNDPKPQEGLEYKVDFLETEPKSLFDEKTTIVVE
SEPPFIQPDLSLELDSVNDVDKSLETKTTSVELNHEEIGNEFINLDVSEKEVQEQPTTQL
ETDSEFVLPTYQIVEDSFTESAETPNEFSSEQKDTLEFISQTQEVETSESNVPTVEQETK
LFEHQDENNLFTPLPLDLTEIIESNALFDSKPDEKESSDSELQPTFKEIKLDSTVEVPQE
SSQVEATFDTVQPEAVFDEIKTQELQPEATTEVVFDDHFQPDVQPEQTPQEAKFDSPVEI
PQESSQAEFHAEQISDEIKLEEKTEAVFDHQQLENQSEETVVTPTEVTAFEPETIETQLE
PSSEDQPSEPALDQNHPEIVTAEVEQIFDGTKLEDLKLEEANFDNVENNEVQPKETEAEI
TFDETKELQQETSSEPLSTEELKSEATFDNVSEAESEAVFEKPQLETQTEKILEEEPKSE
PVDQLITEASFDTVKHEAVFDKNQTQTEGLEEPQVSSEAEVVDQTTTDTVGEPEAVFDVQ
PEKTTEVKFDDVENQQKVISEPQVEQQPGEAVFEPSAEAKFDSPVESVQDSQPEPVLEEV
QTQPEIQPVESQPEATFDTVQPEQTPQEAKFDSPVETVEQPEFSSEPTQQHVESEASFDE
PNYDFDEPNYDFDQPSYDSDLQPSEPQYDVDEPNYDFDEPNYEIESKPSEPQFEPQVEQQ
PGEAVFEPSAEAKFDSPVESVQDSQPEPLLEEVQTQPEIQPVESQPEATFDTVQPEQTPQ
EAKFDSPVETIQEPQVSSEPEVVVQPNFEERKPETVLEEPQADEIQPEASEEESLDWELL
VGNNSYGHYEPDGEWVWAGFFGDDQKWNKDATVKWARERDYLPLIGDEVYGRYNNKGEWI
WYGFYDESGDWVLVDEQWKNRQPRINEAPKFWEKLIGNEEYGYYEDNEWNWYDGEFDSEG
NWLVFQSEETENLNEDITKDIPALEGYDIDSIDADEWLSQFSADDAKDVFGSNDKK
>sp|P47706|PARA_MYCGE ParA family protein MG470 OS=Mycoplasma genitalium (strain ATCC 33530 / G-37 / NCTC 10195) OX=243273 GN=MG470 PE=3 SV=1
MIISFVNNKGGVLKTTMATNVAGSLVKLCPERRKVILDLDGQGNVSASFGQNPERLNNTL
IDILLKVPKFSGSNNFIEIDDCLLSVYEGLDILPCNFELNFADIDISRKKYKASDIAEIV
KQLAKRYEFVLLDTPPNMATLVSTAMSLSDVIVIPFEPDQYSMLGLMRIVETIDTFKEKN
TNLKTILVPTKVNVRTRLHNEVIDLAKTKAKKNNVAFSKNFVSLTSKSSAAVGYEKLPIS
LVSSPSKKYLNEYLEITKEILNLANYNVH
>sp|P47541|PTAS_MYCGE Phosphate acetyltransferase OS=Mycoplasma genitalium (strain ATCC 33530 / G-37 / NCTC 10195) OX=243273 GN=pta PE=3 SV=1
MSVIDIFKKRLQAVSKKPVIIFPEGWSASVLKAVEMLNESKLIQPAVIFHNRQEIPANFD
KKITHYVIDEMDLTSYANFVYEKRKHKGMDLKEAQKFVRDPSSLAATLVALKVVDGEVCG
KEYATKDTLRPALQLLATGNFVSSVFIMEKGEERLYFTDCAFAVYPNSQELATIAENTFN
FAKSLNEDEIKMAFLSYSTLGSGKGEMVDKVVLATKLFLEKHPELHQSVCGELQFDAAFV
EKVRLQKAPQLTWKNSANIYVFPNLDAGNIAYKIAQRLGGYDAIGPIVLGLSSPVNDLSR
GASVSDIFNVGIITAAQAIK
>sp|P47323|OPPB_MYCGE Oligopeptide transport system permease protein OppB OS=Mycoplasma genitalium (strain ATCC 33530 / G-37 / NCTC 10195) OX=243273 GN=oppB PE=3 SV=1
MFKYILKRLGLAVVAMFIVMSIVFFLVNATGNVPLSATSARDIAAVQAQLQEFGFNDPII
VRYFRYWAKLFSFQADALGIYYANPNQTIGEIVFARVPNTLYVVLISFLIGSLLGIFLGM
VSGLNRGKFLDAAINVLVVLFVSIPSFVVGLGLLKLAGFLNLPPRFINFDDAFFSFDRFL
LASIIPILSLVFYSSAAFTYRIRNEVVEVMNQDYIKTAKSKGLGMFAVARYHIFRNSIIP
SIPLFVFGISGAFSGGFIIESLFGVQGVSRILIDSVQVNETNMVMFNILFIQGIPLLASV
FIEFIYVLVDPRIRIANSSNVSLLTKLKFLSSRHQWLMKWNKINSDNAQNIVFNSPLHHQ
LLELNAIDYKTKTVQLTTEQKTALNISATANFILLGNKCLKLKTIHG
>sp|P47320|Y074_MYCGE Uncharacterized protein MG074 OS=Mycoplasma genitalium (strain ATCC 33530 / G-37 / NCTC 10195) OX=243273 GN=MG074 PE=4 SV=1
MRQFIKLSLLVFVLLFLSELICRFSLRLVNSIKARYKSSVFSYTACLLFLKSFQNFSNAF
QKLANWVFWFENDVNELLSIFYFNFDQKSEKVDYNFFNGYKVTAQKVVEKEQLLTCKLSD
YYRLFRDKTFWFELINN
>sp|P47489|PLSY_MYCGE Glycerol-3-phosphate acyltransferase OS=Mycoplasma genitalium (strain ATCC 33530 / G-37 / NCTC 10195) OX=243273 GN=plsY PE=3 SV=1
MNQASAIAILVIFSLASGYLLGSIIFADIFSKILKKNVREFGSKNPGATNSMRVFGLKIG
FLVAIFDAFKGFFAFLLTWILFRFGLQGYLTEKVYQSTYFLSYLSCFAATIGHIFPLYFK
FKGGKAIATTGGSLLAISLWWFLICLLIWIMITLITKYVSLASLITFFVLAVIILIPWLD
YLYFFNSDPLKSITYQNEWYIILFFCLWYWPLTVVVFWLHRANIIRILHGKESKITQLN
>sp|P47347|Y101_MYCGE Uncharacterized HTH-type transcriptional regulator MG101 OS=Mycoplasma genitalium (strain ATCC 33530 / G-37 / NCTC 10195) OX=243273 GN=MG101 PE=4 SV=1
MKFGKEIAKKNQIIYRYIILKIQSFEWPANTRIFSERQLEIRFNSSRSQIRSVLATLLNK
NIIRYTKNTPGYFVCKDVGFSFFHKTQDNLKVKYAKLSTLIKKLLSQDDASVFANIDSTV
HLDKFKGIEAKFFDENKKHFLNVCFFAKDDILNILDENNLQQQFFREFAYNGIAIEKRHC
VTSVDKESGCLVMYDMYYDDNDNFVVASKSNFLNPELKVINA
>sp|P47410|RS14Z_MYCGE 30S ribosomal protein S14 type Z OS=Mycoplasma genitalium (strain ATCC 33530 / G-37 / NCTC 10195) OX=243273 GN=rpsZ PE=3 SV=1
MAKKSLKVKQSRPNKFSVRDYTRCLRCGRARAVLSHFGVCRLCFRELAYAGAIPGVKKAS
W
>sp|P47618|SYR_MYCGE Arginine--tRNA ligase OS=Mycoplasma genitalium (strain ATCC 33530 / G-37 / NCTC 10195) OX=243273 GN=argS PE=3 SV=1
MFFIINDLKECISALKLKFDDQKELVKLVKNNSFNGFSSTIIFQLKSENHKKIADSIVEW
FLKNKKDNYQNVFIANNNFINFQISYQKYLEYLIKTPCFTKKNIKILIESVSANPTGRIH
LGHVRIAFFGDVLNNLAKLLGYTTVCEYWVNDYGQQARVFSFSVYQSLQLKKNIAIQQHP
DGYSGIVIDKIASEIENFPVDNLNFEEFCKTSFLDHFLVNCTQKVLSLIKSDLNKIHVFI
DSWKFESEIVKKTNFNDLLEQLKPNSYFYQDNALWLKTTLYGDDKDRVLIRSDKRASYFG
TDVAYHLEKLQRGFDILFNVWGTDHEGHIKRMYCAFDALKNTTKTSLKIFALQLVTLYKN
KELVRLSKRAGNVITIETMLSMISEDAARWFMLSQNNGTIIKIDLDIANLQNSANPVYYV
QYAFARMNSILRIANSDQLKEITDCSLLINEKEISLLNQLVYYPFMLQKAMETGELHLLT
NFLYETASLFHSWYKVCKINDDKNSLLSAQRLALLRSLQFIVKQILDVLKISTPQQM
>sp|P47283|Y037_MYCGE Uncharacterized protein MG037 OS=Mycoplasma genitalium (strain ATCC 33530 / G-37 / NCTC 10195) OX=243273 GN=MG037 PE=3 SV=1
MMDKRTSEIEFHLKNLLACDAYKLSHRLMYPQDTQNLYSMLTARGVYGDFKEFVWNHDFA
KEILLNVFNGFVNSVIEVKKNKLLAAALTDKLVSVFNDHELANEFTQHICHLASFLEKNK
KMPLVAKIHESDQSLPFRTPLITIEGVENIPNNFVWLVNYFETVLLENIWLFQTASTVAK
RIKSLLEKYAKETADETSFINFQCHDFSMRGMSSLQSALYVARAHLQYFTGSDTILGGDN
SRSILASEHSVMCADGSKHELKTFQRLLEKFKDKKLSLVIDSYDMWNVLDNIIPRLKNLI
LMRGATLYLRADSGNYQTLICNPNYKKQDKSTWAMIDYLDHHFSSTINKKGYKVLNKKIG
IIYGDGITYQKIEWILNCLKNHGYCSSNIIFGVGSSTYQNLNRDTLGFVYKLTAIKRNNR
WIGVKKTPITDLSKSSKGGRYKTKRLITVY
>sp|P47448|UVRC_MYCGE UvrABC system protein C OS=Mycoplasma genitalium (strain ATCC 33530 / G-37 / NCTC 10195) OX=243273 GN=uvrC PE=3 SV=2
MTTNLKQKLKTAPKKPGCYLWKDSNGKVLYVGKASNIFNRVHQYFQKNNPYKTQLLSSQI
SDVDFFILKDENDALNLEAKLINQYQPRFNLVLKQNNGYLYFYITKAKKPTLELARKYQI
KTTKCFGPFASSKFKLREIHDLLLKLFPLRKCAPHQKNHPCFYFQMGLCMGQCMQTDTKE
KYQQVISNIEQFFNDPSVVINYLKAAEKKASDNQEFEKAQQFLTLQKAVLELTKTHHTTI
IKQKSSHDFIGYVFQNNVLAITIFCYEKGELTDKEQAVFTLEQTDIVEVESAIITFIYHH
YKTTPLPSKITVSLDETNLKLISDSLKIGVFKPKNGNEKLILQTVIDNAKHALATKWLKF
TSNYDKTQLHKDLAQLLNTDYIHSLEIIDVSFYDQNHVVGCMLRFEDGKKIKHLSRRYNI
NSLKKGDTNHIALLVYRRILSAMQTKANLPFSDLLIIDGGKAQIKSVKQVFSLFSNVKPP
IIIGLVKNKNHQTDHIMLSDFQVKKIAINSPLFHYLATIQTEVDGFAKRSAFNKLSNHQL
QNPLLQIPGVGKITAQILFDNFQTLNNIKLASVNELSQFIKKPLAQKIKTYFAKQTD
>sp|P47673|RRF_MYCGE Ribosome-recycling factor OS=Mycoplasma genitalium (strain ATCC 33530 / G-37 / NCTC 10195) OX=243273 GN=frr PE=3 SV=1
MTKAHYIDFFKQAADKKIQWLKEELTKIRTGRPNPKIFDNLLIESYGQKMPLISLAQVTI
NPPREIIIKPFDPKSNTNAIYSEIQRANIGVQPVIDGEKIRVNFPQITQETRLENIKHVK
KIIEQIYQELRVVRRDALQMIKKDNHNEDLENSLKAEIEKINKNYSNQLEEIQKDKEKEL
LTI
>sp|P47579|Y337_MYCGE Uncharacterized protein MG337 OS=Mycoplasma genitalium (strain ATCC 33530 / G-37 / NCTC 10195) OX=243273 GN=MG337 PE=4 SV=1
MDIRARTKIIDIYSNLKYKKPLKSFQKILTTSDSDNCEDFFNIGLNIDKNKITAIGFDGD
GCIISTIATELSIKAIENKTINQAKKILSDLIATYKDKNSANQVVEELKLLIEMNVTEKR
LQCLLLTPSNLLQWFKNF
>sp|Q49414|Y313_MYCGE Uncharacterized protein MG313 OS=Mycoplasma genitalium (strain ATCC 33530 / G-37 / NCTC 10195) OX=243273 GN=MG313 PE=4 SV=3
MFPYYPLRLLKSLQLLVWASVLLALTFIFSIFSISVTNVLSISFLRIPFALFGWIFGPIW
GFIFGFLSDTIDWLTKGYVWFWMFALQKPLFAFLAGIVKGIYLVRKNASNYKVDFWVLQT
LLVTFFVVSVTLLLLYLTNNEFQQIGTKNFQTADLSVNVVVLQIITLVSFVIFFLVTEGF
LGFVYVKKRNKEQALLTIYSLVLMVLMSVVVSILLGTIAAIEFITFINNGRPSNNFVLYG
VYFFLLPRVLVQALLLPIYVALFYPLIGIVENNLKNYLLLFTLSWKS
>sp|Q9ZB74|Y323A_MYCGE Uncharacterized protein MG323.1 OS=Mycoplasma genitalium (strain ATCC 33530 / G-37 / NCTC 10195) OX=243273 GN=MG323.1 PE=4 SV=1
MLKKKNQFDYLNLSHVLSKKKNSGGGWINKISDKLSEINVAEYQVVSKHSNYLFYSRFGL
LDTFVYFLFFLCFFLNNVLFLAGVFHTKQFTFNEVNGFNQFYLFWTVEKPTDIIQASITY
QISQYGIANLVFGLISLALLVFLSFRWTVSLFFKSQTTKWERIGYTTGFFISIVVYLLWI
LLMVLFLVLLDQQFFERDTQKIQSATRFSLFFNVENNNGVYLSKLNSFGVFATAWAISLV
FYSFFFIAIFAFNYNKTKLKQLFKKSKAK
>sp|P47310|Y064_MYCGE Uncharacterized ABC transporter permease MG064 OS=Mycoplasma genitalium (strain ATCC 33530 / G-37 / NCTC 10195) OX=243273 GN=MG064 PE=3 SV=2
MLNLIKNVIRSLKSAKIALIALTFLIFVAVGGFVLLNNTVNNFNAAFNYVTHTGKLSNAI
INERYDFGKLEFQEQTNNSQNSSDSFTLTLTNDSRTSFINNALRTNPSLYEGLVTQTFSY
QNKTEMTEKTNIVNQSKIIAANNLNNALSKDKQLLVSGQLEKLNAVFREYKAINITDKSV
FKKLIVSEPNDLVNSLVIFDGQNLSSSKQSDFNNFLNQFNEIKSKGKDNLSTTLKTGQYQ
AFLQTLFDYAQASETTLKDQLQKLISNPDSSETNQVKNLFDTPSTLTNIGGQLTLQWTEN
SLTKQIVIFDPSSYETIVAPGNWTYQQQLGKEVYPDINNWESIKKLPLEQFESEFLKIDQ
KYKISIDNIDYLVIGVGISPDFVYPVFSASLIVPNIENEQLYYVNQTGYERTFSSFLTNP
VETAIVARLINLESDLNTINQWAVENMSWPTNIKAAYSSSDTTNILNLLAARTVFIPNLI
NTINLVALFLTIAILTVAIIVSILILISYLKKNTEQIGILKANGLSGKKINLSLLIFGLI
PAIVGAISGYSFGIGFQDVAIHLFSNYWFIPTATSSFSVVGLLFFSLFVILIMSSISLLV
GSIILKKDVVKILKHDSEFKVSRLGLSSKKLFARFGIMTRFRVALAFNAPWKLVFLTLMS
SFTMMILNLSFATKDSFENAQSKTNLTNQNHQYEFELASATTQSGLLKWQLFAELGTTDK
RSESSVKLANKRMDISNVDASKDWKNQQVINFLSDASGFSNDLNYLENIVQSKIGLDYSL
GFNNIVSNPWRLSETLMPTNQASASNTAFQNFLKAIITINPSQGSQFIKQTQDPLTKRFI
YAIDSDKALKNNNEQNGSQNHLTLNDDFAKFLYSQFELIKKSGNASNEDLNAIDFENPQT
IRDFYNKYNALPPLDYKLSFNVIGLPKETIAGQIDTPKYGFLTLHGEYQNTPIKIKGIKD
WKDKVDNLGPVLSDQNNHIINQELFKNYSFDPLIVNNSAAKKYQLAIGSEINIAVNNSFK
RIDNKIINQDPLVNATFRVVGINNSAHDPEFFTSYSTAFKVLEYPNEWFVKKLPFNSFYA
NSLLSFVQSTSLFSESGIFPATSSFSTNNTVLVELIKKTINYKNGQMNQTSSNDSSKKEN
YQKLQKALGISTDLEISKVNEYVAILARVYNGLPYNSTISFISNVAANNALFGNIANTTK
QIQAVVIAVIIPIIMLIILLVSTTLIQELKKIAIRLKALGYSNLKILASFLSIYIPLFAF
GLLISIPFSIYLIALHNEVIFASSSIFLDAFLSFESAIGSMLVLLAVLSITFVLNWLELN
KIKIDKEIKNS
>sp|Q49397|Y129_MYCGE Putative phosphotransferase enzyme IIB component MG129 OS=Mycoplasma genitalium (strain ATCC 33530 / G-37 / NCTC 10195) OX=243273 GN=MG129 PE=3 SV=1
MKWLLWLGYIFSFGLLYLWIVKKSKQIAQQPNTKLVESTSIPFKVKDFVSACGGKENFVN
IKTTPTQLIVTFKDVNSVSLTKLNALNIKGINKNQNQFRFVLGNFVNELKKKIEDEQ
>sp|P47616|Y376_MYCGE Uncharacterized protein MG376 OS=Mycoplasma genitalium (strain ATCC 33530 / G-37 / NCTC 10195) OX=243273 GN=MG376 PE=4 SV=1
MLNCVFLEGEIESTKWSHKKTGFLVTIKQKRLFGERSFTDFFVFYANGQLAFELEAYTQK
FKTISIEGILRTYLEKRSGIWKTTIEVVKIMKPNSKVMIDYQES
>sp|P47398|RL4_MYCGE 50S ribosomal protein L4 OS=Mycoplasma genitalium (strain ATCC 33530 / G-37 / NCTC 10195) OX=243273 GN=rplD PE=3 SV=1
MAKLKVIQFDGSFKGEIQPANHLLLKKAVIQPVFDAILLEQAACRQGTHSTLTKGEVSGG
GKKPYKQKHTGKARQGSIRNPHYVGGGVVFGPKPNRNYKLKLNKKAYQLALTSAFAQKLN
NNQVIVAEAKLFEQTNAKTKKMLTFLKNAKLTEQKLLFVIDTISKPLLLSTNNLKQIVVK
QFNKVSVRDLLLAKTIIIEKAAFTKLEERLK
>sp|P47339|RL9_MYCGE 50S ribosomal protein L9 OS=Mycoplasma genitalium (strain ATCC 33530 / G-37 / NCTC 10195) OX=243273 GN=rplI PE=3 SV=1
MKIILKQDVAKLGKRFDVVEVKDGFAIHFLFPKKLAAPLTKKAIANRDLFLKQQQEQYQK
NRALAEKLKLVIEQTPLTFQLKQHDGKPYGSIITKQIINLAKQQRLDLQRFMFKDNVRLQ
FGEHKLILHLFEEITATLTVIVNPENGTTN
>sp|P47268|RPOE_MYCGE Probable DNA-directed RNA polymerase subunit delta OS=Mycoplasma genitalium (strain ATCC 33530 / G-37 / NCTC 10195) OX=243273 GN=rpoE PE=3 SV=1
MQLEYLNLISQAKVIAEKQFKANPFSFETIWKEVVKHFKISKQDEPSLIGRFYQDFLEDP
NFVYLGDRKWKLRDFMKFDEWNKISQSMFVTKEIFEEGYEDLSNKKVEPEEGVGDFIMGN
DGDDNETGSEIVQGLINDSFSEENQ
>sp|P47373|Y127_MYCGE Uncharacterized protein MG127 OS=Mycoplasma genitalium (strain ATCC 33530 / G-37 / NCTC 10195) OX=243273 GN=MG127 PE=3 SV=1
MKKAGKKNSDAGKTFILISSSCSSCQKAIEFFDQNKISYVVENFYKKPISDKRFKDILSL
SEDGTESLFSKRADQIKATNSVSVEELSISELIKLVRERPSLLRRPIIIQYNSSGIPKRM
RIGYNSSEIKVFERKLIEPKPIIQQ
>sp|P47394|Y148_MYCGE Uncharacterized protein MG148 OS=Mycoplasma genitalium (strain ATCC 33530 / G-37 / NCTC 10195) OX=243273 GN=MG148 PE=4 SV=1
MKYVKVQIINKSTIELLEDAKKGEKINLDLINQVDQTNILNTITTNQKLAWEKELSAQFI
NQQNELIKNFEIEIIKLKTMLNDKEQALLLKTKLELQNQFQKQIENYINEINKLKLTNKE
LEITNQKQLESSLKLQRNEFEEKINQQNLTIEKLKIQQARSSIWAVAKKGNELEKWCENQ
YESYADSFENCQFTRYKTEINLLDENDFPNEKADYIFSFFGEKTNKIPFLSICCEMKSEF
NDSKHKSKNKDHISKLVRDAKRANCKYAFLISELELETENDIQVRLMPTLESGVEVYLVR
PMFFILMLKLFYKLAKKLFALNRFQSVELIDKNKLNEQFKQLKDNFLTKTFLEIEKVCKS
NLVDIETLEKAVVKLRVRNERVLDQLLNKWTKKIDSFDLQLTKKITNNY
>sp|Q49431|Y406_MYCGE Uncharacterized protein MG406 OS=Mycoplasma genitalium (strain ATCC 33530 / G-37 / NCTC 10195) OX=243273 GN=MG406 PE=4 SV=2
MFNWNNRKVAKIITLIIFVAWLFVLILIAVVVLTKGNNLDILFGWMLPLPFAVLNSLSVL
RLASFFASLKNVKKQKAVSFFAFFFTARYLIYLIPVIISFVVTPSIFNTIATIISTLFFP
ILNLVLSFVWLPLEYFFINLISKSKRKHVATGDSFKRN
>sp|P47596|Y354_MYCGE Uncharacterized protein MG354 OS=Mycoplasma genitalium (strain ATCC 33530 / G-37 / NCTC 10195) OX=243273 GN=MG354 PE=1 SV=1
MEQNNIKEQLISFFNQACSTHQERLDFICSTRESDTFSSVDVPLEPIKNIIEITKDENQQ
IEITKIAVNNIKTLSSVGATGQYMASFFSTNSEPAIIFCVIYFLYHFGFLKDNNKKQIIK
KAYETIADNIADYLNEN
>sp|P47604|Y364_MYCGE Uncharacterized protein MG364 OS=Mycoplasma genitalium (strain ATCC 33530 / G-37 / NCTC 10195) OX=243273 GN=MG364 PE=4 SV=1
MDGGQQGSFFGLLVIVIPIILLIVFFSKKKGAQKNDFSGEGGNRSSRKDEVWKTIKQFLQ
EKNERGKEIIKTFVAKKPNPLHSKKDRKLFNQEIQAYITSNNLGKSEAKRYKNEQTRLMQ
RELYCIYFVTKDAKSTEVDDARIIEAEVYQKPTKTKSTPERLIRILGLKNFETEMQWIQP
LMVREEKRKEKEEQKKLKLAARELKKKKKKKIKKPKEIRNQKNV
>sp|P47321|Y075_MYCGE Uncharacterized protein MG075 OS=Mycoplasma genitalium (strain ATCC 33530 / G-37 / NCTC 10195) OX=243273 GN=MG075 PE=4 SV=1
MKLSTITTICLSISGAFGTTAIALPTTVALLKNHQQQNTEKQQNPIKDIRFGLNNVQVPN
TIPLHQTVVEVTNNKAIVDYKDAPQKFFLAKSALNNKLQVEFDKFLLRTGVINALNADLK
EWIDQTLFIPNQSFFDLSANKLNLTLSNQSEVSLDLEFIFTNFSDKNQPLKLPFDGSVVV
NANESYTYSVKATLQKLKVLTYSRADHSVGISYAIPTVSLNGKTQNDFSFNPFKSNINFA
FKNVYNALNPFEAQQYLVGQGKFLNQKVNADDVKNDINNHIETQFNVAKITATLLGKAFK
QFGEHKNGQPLSLLKVLSGLNNEFKQLFNYVRPGLGDFVSDLIQSSSQSSNKKTVYQLLF
ENKTTIIHLLQDLNISELNSVLPVVDILFEGINSAESLYQRIQSFKDLIVPALKADKQLK
SLEAIILAVLDNPNTYVFDLVYQNKSILFNLLSDFLKNTANTLPFLQEQFDIVNHLFANE
AIFDLFSNADFVEKIADLFLAKQKVQEVNNDGTKSTKIVDSILVATLKGLVGDQLSSITE
LLNIYIFENEFLNRNDSNSSVKKQQTDSLKNLFSVIGDILSETNVNKITLHAVKNNELLS
LVETASTLKIKHLNVQYKVLVDKFELKNSFIKELLNFFPDTKDITPTIKKVLFESENYKT
LRKKYENEGFPGYHWAKFIVPGTFNSAENTFYSAIDKTKSIRDLFADMLFGKSLESVNDS
DSFIKINGSFTLKYHGDNLNLLPNYHSLITKNVGYQIVNVNFHIDARLLTAELQNTVFSN
PKPVIKSPVELSKSLFEVWKTIFENSVNQILKKEYTFKDNLKFFPFKADGSSRLEFDLSK
PDQRVIPFAFVDGYQFQLKKELIPNKETKKEANSSPVLKLYDAVKRNDRQYRPNHHHDDL
RNYPSLKSQLELILNLGDKLKANNDFIDDTVVNALQYKTSFKSTLKVNSLGIPINLFFFT
LWLKFNLEIPIDGSLTLTSVNVVFPYSLYDTSSNEFTRIVDRLNFTDTNFYLKDAFPNFW
FVGF
>sp|P47366|Y120_MYCGE Uncharacterized protein MG120 OS=Mycoplasma genitalium (strain ATCC 33530 / G-37 / NCTC 10195) OX=243273 GN=MG120 PE=4 SV=1
MTMWQFKSYFKHHLVFWKDRFLHSSEKQMQRRSILSSVVLIILSFLISFLLIISIPGGRG
ASFFALFTKLFLDNTNTENFLRQIAIYILAGLAFSFCMSVGIFNIGISGQMMAGAIFGFL
MILKVFPSSFRPGFGGQIITVLLMVIGSVSVAVVVATLKIFFKVNEVVSAIMLNWIVVLI
SAYLVETYIKDNSGGTAQFFSLPLPDEFALYNFSPLTKKFGWLASLIIAFISVIIVAVVL
KYTVFGHKLKSIGSSVFGSQAMGFNVRKYQFLSFIISGILSGLLATVVYTASTEKVLTFN
NVGDSAISAVPATGFDGIAIGLIALNNPFRIVIVSVLIAFVNIGARPANLNPNTASLVLG
IMMYFAALYNLMVYFKPWRYLVKLNIGKINLTTYETYENKLAANLEWLSFQRFLSKQKKK
NDKTKFNWFDTSLFEQYAKNKQEIVQEYHHNCATNLIAWWLNAIQSGNIKPSTTFKLEFV
NFKHQQKFVLNWFKNESESLRDFQSQFERINKLVEREFVK
>sp|P47379|Y133_MYCGE Uncharacterized protein MG133 OS=Mycoplasma genitalium (strain ATCC 33530 / G-37 / NCTC 10195) OX=243273 GN=MG133 PE=4 SV=3
MLKKSIGIFYRCFYLNNKCDYYLIFLAPFSLFTQIFMVITALISVANSGQMSLIWFTNFD
TFTYQSNSLAIFLVWYYFLNHKSRWFENSSLVLSVTGYLVFTVIFFNFYALSRFTGIVNI
EPDVQGWFSTITTQLPYSFNGSFINDWNAFSELLLHVIHPLFYFIYVGLLFKTYKFIKPP
RNLQSFLLKAGIYPSIYAFYLQTIPFLNVWDNGENSYSVYGFFTQTKYNSYVWIWSIPIF
ASMFLILWMLFVINNHYYGKKHHK
>sp|P47564|Y322_MYCGE Uncharacterized cation transporter MG322 OS=Mycoplasma genitalium (strain ATCC 33530 / G-37 / NCTC 10195) OX=243273 GN=MG322 PE=3 SV=1
MVKLTTWLKKIGWGETITQRIFCFYIYCILFGSLLLFLPIALQDNYQKVVSYGIDWQGKR
FEQKTDYNFLDALFLSTSAFSDTGLSTVVVSKTYSIFGQIVLAVLLQLGGIGFVVIAFLA
WRLFNFHKKEQYSFYEKLMLQSERGGSKLGNTSEMILVSIIFLFIVELIYGFLYGILFYF
IPGFEPANLFADHAKVSTQLKALVVDSNQTIAAFNDINKAFQAGFFHSLSAVNNAGIDLI
GGSSFVPYRNGLGIIIQWLTISQIIFGGIGYPCLFDGFEAIKKKIKYGRHTKHQFSLFTK
LTVITNIVVILLFFTLLLMVEFIASDSLTNTIVNFSDEKKSLINTQLQSQSNQAIHASVF
GNNPNASRVMQLFFMVISSRSAGFSVFPVASEIQTTKIIIALAMFIGASPSSTAGGIRTT
TLAVIFLALVAKFKGQKEVKAFKRSIDQTTVIDAFLVLIISLIAVLLTAVLLPLSMEQPV
SFIDALFETTSAFGTVGLSSGATVNIALDPNRNTFNFLALCLLMVMGQVGVSSSVLTFVR
KHPKANSYSYPKEAVKIG
>sp|P47478|Y236_MYCGE Uncharacterized protein MG236 OS=Mycoplasma genitalium (strain ATCC 33530 / G-37 / NCTC 10195) OX=243273 GN=MG236 PE=4 SV=1
MLTSYVKVLEQNNLRLTKPRIALLKCLIEHQDWHNLSQIKTHLDLANQPSTLASIYNNLR
ILAKLKLINIFVDPERFETYYCLRHAEHNHIYLFDEVKQQFFTLPLTDGQIKTLLETQNH
TSKVKLNDFYIVARGEINND
>sp|P47548|Y306_MYCGE Uncharacterized protein MG306 OS=Mycoplasma genitalium (strain ATCC 33530 / G-37 / NCTC 10195) OX=243273 GN=MG306 PE=4 SV=1
MAKLTTNTFFNTKNIVAFSFFLVFLIVISVIVTIFFLGVSVDDVKTIITAINYQNWGWIF
VVILGFLVSVLWNVIINWWVSRRFCFYASWWEWLLFGFVVQFFQIVTPLSLGQDPFRLYW
FIKKGMKKQTAVLIVTSTGAFWNLSQALITWPSFFVLSKNYQLLANNHNSFVSYWLSLTG
MIFDVVVAILFIVIAFNKKMHVLIYSLVNQFRKWLKRPYLTKEQIYQRFIEKAEFNKLYG
IEMRRWGLTIFKLLANMVVAIVSYFSLFGVFMITKTVNTTNNVIDQYSLIDLFNITNIAV
TASNFIPVASGEGATQFVMTSFLNAFKPTDQFLHDQIKDGVFLWRLLSVYLPAIFTGICF
VVWIVQVIWEFKKTVNVPLKTVNTVSLETKKDK
>sp|P47509|Y267_MYCGE Uncharacterized protein MG267 OS=Mycoplasma genitalium (strain ATCC 33530 / G-37 / NCTC 10195) OX=243273 GN=MG267 PE=4 SV=1
MTLLFKLVKIAILVFLMVIGFFIFIGSFWLNTYQTAQWADLLASSDASGIILTIFPNINS
WFNATVANQPVLFKTMVHFFIPVGFGLLFGLIIAIIVDILYRLTKYAIKRSYQSN
>sp|P47562|Y320_MYCGE Uncharacterized protein MG320 OS=Mycoplasma genitalium (strain ATCC 33530 / G-37 / NCTC 10195) OX=243273 GN=MG320 PE=4 SV=1
MINSTKGYIDQNGLAAKQFVQTKQLSVIRLTFMVAAFGIFFIFLVALTVQQLLSRSTLID
LASDFRTLSTIAVITSFVSLILYFVTAFKLRNPNTSLTWFWALIITDVISYGITLGILLT
LATTFSKQVNFEANDIVYAFLGASLVFGSVWGLSALPSQKRRYQQTQTLFHILLWAFVIS
IVASLLSFILNFTVFASTTNLLDRIIPGLSLIVGGIFSLISVYFVSLQIRNEQDLIKYYE
SEDYEMARRQSWRSALFFGAWLISSFMNLVYFILRIILITKNFSRV
>sp|P47271|Y025_MYCGE Uncharacterized glycosyltransferase MG025 OS=Mycoplasma genitalium (strain ATCC 33530 / G-37 / NCTC 10195) OX=243273 GN=MG025 PE=3 SV=1
MPSKYLFTVIIPTYNCCQYIKKALDSLLLQNEYFLKTQVLIVNDGSLDNTKEVVSDYLIK
YSNISYFEKTNGNWGSVINYVKKNKLALGQYITVLDSDDYFLKDSFKKVARFFGHDMIIG
AFYCYINENKTRFLKPYFGKTGVIKEHTKLRTPHSQPIAKFYSNKLFYELHDLKEKLFFQ
DCLMYHDAINRVESVFYLREPLAVWFSTRPGNSTTTSWENPNKFNAWCEILQKMNLYGAG
IVIYIYTMLPGFLKQLKKKQLILNLNHKPAYTWLPKPLAFIFGGLMAFKTRKYIKYPK
>sp|P47275|Y029_MYCGE Uncharacterized protein MG029 OS=Mycoplasma genitalium (strain ATCC 33530 / G-37 / NCTC 10195) OX=243273 GN=MG029 PE=4 SV=1
MKKILVIVYPEMNDVEYTNVMVVFSFIKTIQTTCYHHSLKKITASNGVVEVNNIVNTINL
SEFDAVYIPGGIGATKHLDKDEKLLKTINYFKVNNLYLFAICDTPNVLFKHGIITKDEIY
SSFPNPNLVMSENRSTAKVTVANKLITARSAGCALEFATVIVCTFLKDNTLNELVHKRLF
GSEIKD
>sp|P47291|Y045_MYCGE Uncharacterized lipoprotein MG045 OS=Mycoplasma genitalium (strain ATCC 33530 / G-37 / NCTC 10195) OX=243273 GN=MG045 PE=3 SV=1
MKKQLKYCFFSLFVSLSSILSSCGSTTFVLANFESYISPLLLERVQEKHPLTFLTYPSNE
KLINGFANNTYSVAVASTYAVSELIERDLLSPIDWSQFNLKKSSSSSDKVNNASDAKDLF
IDSIKEISQQTKDSKNNELLHWAVPYFLQNLVFVYRGEKISELEQENVSWTDVIKAIVKH
KDRFNDNRLVFIDDARTIFSLANIVNTNNNSADVNPKEDGIGYFTNVYESFQRLGLTKSN
LDSIFVNSDSNIVINELASGRRQGGIVYNGDAVYAALGGDLRDELSEEQIPDGNNFHIVQ
PKISPVALDLLVINKQQSNFQKEAHEIIFDLALDGADQTKEQLIKTDEELGTDDEDFYLK
GAMQNFSYVNYVSPLKVISDPSTGIVSSKKNNAEMKSKQMSTDQMTSEKEFDYYTETLKA
LLEKEDSAELNENEKKLVETIKKAYTIEKDSSIRWNQLVEKPISPLQRSNLSLSWLDFKL
HWW
>sp|P47390|Y144_MYCGE Uncharacterized protein MG144 OS=Mycoplasma genitalium (strain ATCC 33530 / G-37 / NCTC 10195) OX=243273 GN=MG144 PE=4 SV=1
MDPQNKSPKPQVKSTRLVVKKQPAGVVFPKLSIPVNDFEKTVTLTRAQKKEAKLLKKAQR
KANKLNNKQDSTFFNSASGETNNTILPPGVKNQADNKTNRFSKFISFFTSSKNKQPDEIT
ERLVDDPTVKNRFSAFNKKLIWVLKDKKLRARAWKIVGYTNLVIVAFFAGLLAVMNKFIT
LSSVEYPAIALQLPINNALWGISIFVISIVTLPFWTMFILFLMGVKDVRTSRSIHYFIWI
VLIINVVLLLVSCLLMIAAYAHLDGYNIWRNLESLNPNN
>sp|P47482|Y240_MYCGE Uncharacterized protein MG240 OS=Mycoplasma genitalium (strain ATCC 33530 / G-37 / NCTC 10195) OX=243273 GN=MG240 PE=3 SV=2
MKQKIIIFGGSFDPIHNAHLYIAKHAIKKIKAQKLFFVPTYNGIFKNNFHASNKDRIAML
KLAIKSVNNALVSNFDIKTKNAFSINTVNHFKSCYPTSEIYFLIGSDKLNELEKWDHIQQ
LKDLCTFVCYERKPYPFNKKIANQFNVKYLAKCPLEIASSKLLNQPRKKLIPLAVLNYIN
TNHLYLIPTLKAMVDDKRFQHCLRVGKLAKQLAIANKLDAKRAFVAGAYHDLAKQLPVDQ
LVNIATSELKITNYPSWKVLHSYVGAYILKNWFGVKDKMIINAIKNHTIPPKQVSKLDMI
VYLADKLEPNRKQEQWSGGIEIDQLVKLAKSNLKQAYLITLKYVQNLVKD
>sp|P47483|Y241_MYCGE Uncharacterized protein MG241 OS=Mycoplasma genitalium (strain ATCC 33530 / G-37 / NCTC 10195) OX=243273 GN=MG241 PE=4 SV=1
MIQKEMEIYNLFTFQIDLDKKLLFEKSNDQKNYSKIRTHYFKHKFKNKSAVFLNKNLIKN
SLNKVLLNFSDFVSGAGIDTVFNQIIDEDPEVLNYLKQVKKDLSKENNATSQLTFNVTIN
PKNTLANFFEGFNIYLHFNEENNTVIGSFSLQWHIKKTDLFSETKNIAINNLIHTFCKNN
MHEISFMQIINCFSKTKINKHGEIVLKSCAFKQKWQNVVAEKYPFSTASKDLEKINDFFD
ALFVMLLLVCHLNKNLLWLCEKTDFFEWKPSQKTALFKANDSGAYLARMLLFLNDWYNEN
QAITTADIENVNEVEDIGKLVEKYSTNQPQKLSLNSTVYVLQTKQKQFFLKNDFFFNNNE
AKLFFLITMKPNVFGLDDTAIANNLNLKKISDFFKEIDFNDEDILNDFKQEQEKLLVRRT
FNQLLFMNKNTEILSVVNDKQKSVIHNIVWTITYSKAIMLKAFDYSKAFEKNRTSDPSLL
RSNLTVINRLRYLSEYFQNASLKYDLLYTKAKQYMQIDKFINDMIRKVNHEDEIFGKFKE
RIYLSLGIISAVVFGIVEFFNCVWTILTVSQEVVDKSVLDPRNIIFISIGTILVLFLLVT
ILVFMTRRLYLFEINKKHKN
>sp|P47306|Y060_MYCGE Uncharacterized glycosyltransferase MG060 OS=Mycoplasma genitalium (strain ATCC 33530 / G-37 / NCTC 10195) OX=243273 GN=MG060 PE=3 SV=1
MKLSVIIPTYNCASFIEKAINSIVKNRPNDLEIEVLIIDDGSIDNTNKVIKKIQDQINNL
TLQYFYKSNGNWGSVINYVRNNKLAKGEWVTVLDSDDIFSKKTISIFQKYAQKQRYDAII
FDYYKCWKKFLWKIPTYARFRKEIKGELKKQTPFCIPLAKFFKNEVFYQLPKLRENVGFQ
DAIYTMHALQIANNVFHVSKAGGYYFFKRVGNSMSIPWHSSRFDIEVQICKDLIENNAQE
IALVHLLRLKFRNLVDDKKIKFTVKRDFCFSGFSWYSRLILSLMYNFWLKRYFNSSE
>sp|Q9ZB72|Y350A_MYCGE Uncharacterized protein MG350.1 OS=Mycoplasma genitalium (strain ATCC 33530 / G-37 / NCTC 10195) OX=243273 GN=MG350.1 PE=4 SV=1
MNGNKLVFLPKKSYHQLFNITFSAMMLALAIITSLISEFISIPFFSQLKLTFDISVVFLV
ACAFFVSLGWSLTITLASALTSFFWNTNNVIGVLTVTLANLSTILFTRLYFCLFSKRRFC
WIFVFLFTTLSNALLLTTLNGILITPLFWYYFGYVQTPNFLIVAEQYNKNTDFHFFFFGI
NNYWLGIFCLYSFFNLVKFGLVSCFGVPIMRSFQKFYWKRALAK
>sp|P47274|Y028_MYCGE Uncharacterized protein MG028 OS=Mycoplasma genitalium (strain ATCC 33530 / G-37 / NCTC 10195) OX=243273 GN=MG028 PE=4 SV=1
MKRNWRQHYNVFLANLVLVFGFALNILVAKQSLNNTTPQFRFLFVTPFLGVVIGAVLYFF
DVKWFLIDYPYKKFHFQKKWAIVYLSGVIVFFLNVLIGVVLLVVMVNYITNQILEREYER
LFTNSLPYLWSTTGTSIVLSLISIGMSKTAHFFIDIEILKAKKGEPTDPNKTDNRAVVIN
LDENKKNEKEQSPPSAEMTSL
>sp|Q9ZB81|Y055B_MYCGE Uncharacterized protein MG055.2 OS=Mycoplasma genitalium (strain ATCC 33530 / G-37 / NCTC 10195) OX=243273 GN=MG055.2 PE=4 SV=1
MKVFKKLHNLNEILLLISIFFLVCIISLVGIGIIFDLIRKASLSAIRSDPIFFNLRAVLI
VLGVFAICFMIIQLVISIMIWKTINTACENIEPKFKKILHWSCFLPFGLLQLYCYQKIKL
VKQADNL
>sp|P47467|Y225_MYCGE Uncharacterized protein MG225 OS=Mycoplasma genitalium (strain ATCC 33530 / G-37 / NCTC 10195) OX=243273 GN=MG225 PE=4 SV=1
MGQINRKFSEKQFLLFVVNYIAGFGFIATAISLFRLGPFSWLIFLLVSLVSLIVTLSFAR
LSSIDSQNYGGPYLWAKKAVDKEKIAGRMFSFFTGWNNFIIGPLSAATAPLFILNSFSGI
DGIRGNLVNTWILIAIGFSFYVLLAFISTKGTSLNKKLIALFASVKWIVILSALIVAIYV
IARDGNGYSQNNNLESGFFGRREISFAQIATVFITFFYSYAGVEDISVMTPDVKTNNFRK
ILIVSFIAVFLFYFIGIIILNGLQNIAQRGGEANSIGNVADIFKKAAGLGTLIFYGVGAL
FNNVSTRLSTIIANSRKILPLAYDNYLPSFFYKQNKKGEFQNAIWFTFGTTLIAMTLLVF
IPLVASNFDFDNATEYAASVGSAATLLQYIFVFFIIFKFIYKKEPLYQKKWVKTTEELLF
CLGTIVIVLMLLVYLFPVIDGFSKWETKHTLTIVLYGVLSLIGLVLFLLQEYKHKNKQNA
NKQTTQTTV
>sp|P47606|Y366_MYCGE Uncharacterized protein MG366 OS=Mycoplasma genitalium (strain ATCC 33530 / G-37 / NCTC 10195) OX=243273 GN=MG366 PE=4 SV=1
MITKSFFLKNFDRSKELIPLSYNDVFSAVNQFLKSYTDVNDIDIIEENLIEDPVFELDVL
ELLNEDPMLLLDSKNPRVQEAKIIANKAKKNIKDYFNLPIFFDTDSLDKNVSVYQKAELT
EKKIQEIITSKKSAIIFKPIFEIEDCLIQPDAIIVHEKGLCEFVVIKATTNTKRKYFLEI
IYDFVLFKKIGKYKLLNYYFCTVKYELQNKNNVSFFLNTEIKTSKNSFSLSSKEKDYFKN
KPFNHPEKIAYIHKKKSNGVNGFLIVKLIDNLIKNNIVDLNKISDFVTKEIDSKSVRNIQ
PLIKNAAKIQINFWDQIQDIKKYQELKINQIVFNYSENFDSFWSNYLLRNLIKLVFAHKY
NEIFKLSGKLANWSQLTYAYKENKSITINQLLHELNQKKSKANFNNSTNKISFFLEAWNS
EKGFAIGNKFKNTWNKLKKKKVYFDFETISSSIRIINNSLPFSQIVTQCSLIVDKNEIDD
KRKLNCENLIFDPLFISVNDFKKVIDSLYQNNCSDYSFVVFNKSFEKNRLLEMATLINEQ
IYKEKVKAIVDNLFDLADIFTIENNCLAFKQLNGFSSIKKVLTIIDESFLKASKSIGYQN
LKIQKGDVAQEVALSRFLNCLNKNEWNQVAFELKKYCENDVRAMISIVLFIQDLIKKNDL
FTFYSEN
>sp|P47635|Y395_MYCGE Uncharacterized lipoprotein MG395 OS=Mycoplasma genitalium (strain ATCC 33530 / G-37 / NCTC 10195) OX=243273 GN=MG395 PE=3 SV=1
MLKIDMWFKLKSLGFSLISLQALLASCSAVSPVPVPIEEKNDSTTDNNATPFKDEQSDQG
TEVNQQPKVEQKVYNRNFKFNTSFIPEESDIYRKGYDLTFTLNFTSFSNDSYGTGWLIDW
KGDENTTQKQGSFFAYIATNLHVADGLRNIGDHWPYSKTDDQREFNEYESTVYFSIGKYT
NKTDITKLYQEEKLEQRKVNDSLLSIQTSNIPKTAYTATNFLKGVNSIKPVYADFAVIEL
ELNLENLRDWQIFNEFIKPAINTYKSLGDSTNIFETKDLEQHWNHSHYLLGYPVLERGYD
QNRLLEQKEEFARTHNFNQKSQLWSKNTYLVSTAKEIPVITKNARKDGQIGSEIFSKKTQ
DSHVDKVIKHEKGIVTFQNFKNFKLKYHDKEYQQYGYGLMLDDTNLPGGSSGSAIFNNNQ
KINSIYFGVLEVYKNSKTHKDNIGMSQLLRTSKRESEKNKTRTTNNRDKFQHYDLIFGDS
NTKSFYAQFAKKHNTHLYDQIKSSEKEEFKYVDKNNQKTPFLLR
>sp|Q49460|Y468_MYCGE Uncharacterized ABC transporter permease MG468 OS=Mycoplasma genitalium (strain ATCC 33530 / G-37 / NCTC 10195) OX=243273 GN=MG468 PE=3 SV=3
MFSFFKQIFKSLKKFFFLLFGIIFVLFSIIFLETSIVQLSNNLVSTYTTLVSKTNSSDIV
APAILKEANPVYIASLTNDSGYFSKIKIDDKKINYLFPYQENDFGSDSGQSNGSGDNQNK
TIPRKGDVNEKDKLFLARKRGILKAYGEANIAEKRIYKGLAVSFNNTDSFNGSDISDSIT
NRHIISDPQNLIYDASGNLLGYFADGLIKETISLRAGIARFPGDKGKSTGTQVKITQKQQ
TNNDPQKDSTVNSLYKTNNKDKVWFKSDETKADNTDISANYLFTGGNEAANWFPNLYANI
PIDLEIDPGSQFWKDVNPFKEIVEEFQTQKESKDNQSFTLTFNLDISKLNKLDNEQLKWL
ETNAKTIANNSSFGDWDLENKLKQLKKFELKINKDWLKKKVESEKDTILNSLPGFSDSDK
DTIFKTQNGMMVRNNNLSFQPSSNNLQLVQNQNSQASNGIADPNFSNVQTAYNKIHQSNN
TPEKTLDAVYAAVLDQWRSIFQEDLVKKTVDLLEKYRDHFLKATAFNNIDYSKQNIAIAN
NVSSAESASFLVSNKDEQRYNDLSLIDGVDLKSWLFKPEQNESNPLDTIYGGQDANNGFL
QKIDYEFKPSTSSGGMTASLKNTQALSPKSTKFPIYPKLANIIAQAQLPEATNIPTTALD
ALKQWTNLDANGFNNLKEEDKRKAANNYLALLSYFTPAFQDPNELIETNRQMLEIPITVK
NGVNPLILPTDQQNLVVQTPEAHGAVVSQQWLFRHNKEILPQEGEYAWKTALQTPNNFPN
WLNDLPDRYKFSINGLTFAILGIGESVETGYPVLSLQSPLPNTQDEALIFVNDQAYRSIL
FAVPAANQENYYAFKSTDLKQHTDQDPVQFIANRLEGYLDVPRSDLAFNVKDISKFNYLT
TARNYFPDLVQSYLAIVSTVIAIFLIILALYLIILLIKSFIKKNQTEFSIIRAGGFSTTK
FIVGMSVFAGIVAIVSSFLGVLFAFLLEGQVKGIINRYWFIALPENSFNWLSFFGSFFIT
FFVFEFISWIAFKQLFSKPVNVLIDQGNETKFSVLLHLLKHKSHTMSPLTKFRVSLIVSR
FSRLFTYVGLSSVALLLIGIAGTIPQKFSAAQTSTSLNRNFNYKLNLQTPTEQSGWYAIQ
PYSHFGVTDNNNGIKTLYNESVQANSQNEHPYKPSNLKLKNRQDQPIKAADGTELELGNL
LLPSYGGAQQLNTDENFFRHASLSKWIIDFPIRVGGSNINPWEIVEKSIPKQITQLLSAS
SDQFLISVLTDDFFNNLNANGFLIRNPRTNQIQLDASRVLTTIDVFNPGGVKFNDSFLSF
MLKVYGDFELAKQDSKLNFGIVPVDPAIEETYTYVEGPFGFQEDNLDENSPYTLTGINPE
SSFVNLIDGSGNSLRNLISSDQEMNVIVNAGFQYANNINIGDYVYIKPKNTATRYSEKFL
KAPLNNSTVAFKVVGVSTDAFGQELYINQHIANNLLKLSGNQGRGIIRDVIKKTNGQSQS
SDEYEIDYVKPNGYVPFNGVFSKELKPSLLNKALVLNSIIGVWGNFTDFGNNFQNLVRNK
LDKVITSILPTDPEIINKLAQEKQIINTTSMNYESLRKELVNKYKTEWNSVNLLSQNASS
IFGNNIIAPVLNIDAAGTSAQIIRNNAEVLFNTVNQVDAFLLGTIIPFIFITCVVLGISM
LEEMKRIFISLKAIGYRDVQNLISLLTFFIPAFVLALLISIGVLAGVLIGIQAVVFNVAQ
VFLTNVFEFLPYMVGIVLFGVTIFVIGSYFWIKLRSAELKEGF
>sp|P47561|Y319_MYCGE Uncharacterized protein MG319 OS=Mycoplasma genitalium (strain ATCC 33530 / G-37 / NCTC 10195) OX=243273 GN=MG319 PE=4 SV=1
MRLFRFLFKLCFLLLVLVGFAYLFLAIFYFGSLNPFELAQPMDVFNRFFSKEALDNISSN
NGATATAQTSSLLQLLEGSSNGLDNRFPTEKSAFYAIPGYVDFLKNAKLPGFVEQFTPYL
TKYVIPLGMAFVSGLIGTLIVNFFLNKITRSIKRRKRNMKKQEQEEYYDDSRSRRKRN
>sp|P47544|Y302_MYCGE Uncharacterized protein MG302 OS=Mycoplasma genitalium (strain ATCC 33530 / G-37 / NCTC 10195) OX=243273 GN=MG302 PE=3 SV=1
MQKTSFLNKIDPLLKLWFWLISLVVAFLPLGLYGLVIINLVFLTLVVISEKRVKSALIIL
SWMLFFLWFNVIVNGFIFLPNTALSVDQNHNFLGSFIYSGGNNFGGVSWWSFNLRSFLRS
FVIALRISMLFSASFLLTTSSSIYELAWAVERFFKFLKLFHIKVQPISILLAVIFKLLPT
VKSEIIRIKQAQATRGFIYNKCSFLNPFKIKTLFIPVLLSTVKKTETTAFALQAKGYDLN
NTNRTHYPLKYNLLNGVFLLVGLLLFSILLIANNWNLVYWENPNYSFNFDKQNFIFLRAI
NSNNLLYFWQIELIAIG
>sp|P52271|Y308_MYCGE Probable ATP-dependent RNA helicase MG308 OS=Mycoplasma genitalium (strain ATCC 33530 / G-37 / NCTC 10195) OX=243273 GN=MG308 PE=3 SV=1
MQFSSSIRQFLDKKRIVEFTKIQQAVFKLWPFQNIIGIAETGSGKTFAYLLPLLDKINTS
LDQPQAVIFVPTKELQWQIINILTEIKKYFKTFTFATSFSSKAQLIVSLLNEKYLFTSKV
RYVVFDEIDMFLEQSSIQQWLECVHLFQKAKPLFAFFSATLFNQQLQIIKKQVINTKVIN
LHPKQWIHPLVKHFVVHLNTENRFSGLLALLKHHQNQQIIVFCSNQKSLKQLTQLLSNNN
ISFGSIYGSLTYQERKNNFTKATNNKLKLLVVSDLFSRGIDLNYFSVVISWDLPKIDSFY
IHRSGRVARLNSWGRSYLFWNDQNQSKLNKLIAKGIKFQNVSLTSNGDLKFLTENNQKTT
KKPLSTLQIKKIKAIKAKYKKVKPNYKKYQKQQIQNLLINKKKPRSWKNF
>sp|P47661|Y422_MYCGE Uncharacterized protein MG422 OS=Mycoplasma genitalium (strain ATCC 33530 / G-37 / NCTC 10195) OX=243273 GN=MG422 PE=4 SV=1
MLKKISLFDNLEQWVDLSLLMIRTSFLDANYFGVAKLSLFKYGNYLIDNLNQAQWKTLSQ
VLQLNKQPYSGFLLVNNHQYLPLQKIKFNLCEEIDLRNKNKWLFPNSFSIFLKQDLSYKK
DQNYFNLVNIPKQLKWFLGFNALNDLFRFSILKIENVNQKTSKVINQFFTSKFINSIYFE
QVDFEYNNFLTLIEKNERELVDFNCMFFNQLFTFNNKVIKSFFERYYALNEQKNNLKNKL
KIAAYEAKSRDNSYFEKLQIERAKQRLFDAKKTFSKQHKNALQLINSFTFSLIFSGWKIK
WRSFFNFYRKRILEKKIVSKRIKTRILLLKEIKKMDLLSPKLLVETIDESINLVNKIFAN
IQNLYQEIISLKSGPNLNWKYQTINQELKIMSARFILTKKEVHEFLIKARLSFIKNFVKQ
SNNLYVHEKLVNELKENILLNQNHYRGKHNNSFSVLIQKTVFKQFIDTVQYAIGLISMRK
SLETFNFAFQIKQYFYESLLANYQKINWQKYELNNLYFVLISLWNSLSKKFQQFFNKYEF
LSCGSNDFIWNEGRSEPHFSLLKDKLKNDLNSPKWNFLVDKVINKYLDLNFETPVSFLLA
SRGFSSTTDTTNKETKNDLKQKLKKCKQKYKLLLKDINLVKWIFRDETNQKLQKIKFIMK
RYCILNKTLHLRLKKTNKKIKRTFFIDSEECNINRLEASNKLYLNVLNSQLKTINFFLRS
QKNLKKLNFINNINLLINQTKKNGISSWMLFSDLNKINKNESLKLYLLFKLLLNPKLLMI
NCCNDFTNHAYNFIRGLLISYQNKQGIALIFNDPNNKLVKNFSIKNIDFETGMKK
>sp|P47649|Y409_MYCGE Uncharacterized protein MG409 OS=Mycoplasma genitalium (strain ATCC 33530 / G-37 / NCTC 10195) OX=243273 GN=MG409 PE=4 SV=1
MENINYQILKRSEKKLLKLFFEYFKHVINAHETLNQLLCEDNLEKRKELIKTIYEMEDQS
NRSEFKLINESIWTISKNSPLASHLRLTITIIMSSRDLERICDYANNLTKFIEHYLHLDI
KIFNNLVTLHQSALNNLKKTFESLQDKEKPLTLQFENATKTIIEFEHQYRLVLTKYYETI
NKNEVTERIFLIDLVASVKHIERINDYCYNIIKSFLFIKNPEIFN
>sp|P47699|Y461_MYCGE Uncharacterized protein MG461 OS=Mycoplasma genitalium (strain ATCC 33530 / G-37 / NCTC 10195) OX=243273 GN=MG461 PE=4 SV=2
MQQTFFKDPILGEIIFDENTKWMYELVNTKAFQRLRNIKQLGINFHFYPSGVHTRYAHSL
GVYELIRRILNSSAFLNIDQIKKQTVLVAGLLHDLGHGPHSHAFEIYFAKNPDFKKQLFI
HEKVTSMLVNSEPIVSILKANKIDPNLIGALIDENQNIQPINWWMRQLISSDLDTDRMDY
LLRDAYFTGTSHSLVDYQSIINGMECVDNQGTYEIVFQEKCLPFIENFLITRHHMYQSIY
SDGRSIATELNLWFVFQRIKALIEEDNFNFHNFKNVESVIKPLLKNQLFKKSLLTCFVKL
DDYVFHSFLVNTFETTKDAILKTLLDSYLNTLKFQVKFYESCEKRDLDFELKVKEYQTPS
YFITKFNNQFKGFYEGWNKHKNELKIKTSQNKIKNLSEISMLVKRSNELFFENSFYRWAN
VFYQN
>sp|P47465|Y223_MYCGE Uncharacterized protein MG223 OS=Mycoplasma genitalium (strain ATCC 33530 / G-37 / NCTC 10195) OX=243273 GN=MG223 PE=4 SV=1
MYKPKNINSVLTFYKDQIQLVVSDDQNQFNILFYQTIDNDGFYSKQQLKNKLRLKLALNQ
LVDQANYFLGFKLEKVVVVLAELIDDLKIHNFKSEIFFTGYDFDHKAMIKKEKQRFCEQN
NQLTVMDTMVLNYHDVINNKITKSFAFNKSYVANLVAYSSKSNLIGELKFFLKRNVNLKV
KKIISHHLALANSLSKKQNNMFVYLGQKTTELMLFMDNALVDVITNQFGKNHFIDIPANQ
ENKPLLEFLVDNTTKIGDCYSLGMTYTDGDSYKEIKALTIGDLMQTVSDKIKTLIDFINS
GSLTFFNKFKTLPKLLYFYTRSKQITNLFQANVALINPQFKTVDIYKNKIQFISENYLLS
CEAISLQITNRIKNQISFDFTNADNIQKPKPKKHFMILSKHLTKFVQRLVK
>sp|P47679|Y441_MYCGE Uncharacterized protein MG441 OS=Mycoplasma genitalium (strain ATCC 33530 / G-37 / NCTC 10195) OX=243273 GN=MG441 PE=4 SV=1
MSVSFLRSKFSLKASVFAFFVLFLFCLKIILVLFRNFGKRFKHFLFNQTSLYLLVRLFQK
TEIVWNLIANIHFFIKTQIQNLGIRLSRESISNETFQAVKLFHVNNLGLQEQEVINSKLS
DYFCFFKYRNLLFVNW
>sp|P47589|TRMB_MYCGE tRNA (guanine-N(7)-)-methyltransferase OS=Mycoplasma genitalium (strain ATCC 33530 / G-37 / NCTC 10195) OX=243273 GN=trmB PE=3 SV=1
MRLRKVKNALLKINQSPYFYSKDKFAKFTKKQLVLELGCGKGTFLIKEAQKNNNFLFIGI
EREPTIVLKAINKINKLDFNLENILLLCTDAKQLDDYFQAESVQKIFINFPDPWPKKRHI
QRRLTSPDFLKLFWNLLVKNGLIEFKTDNDKLFEYTLTTLQENSQIFEIIHQITDLNNSE
FSFQNSITEYEQRFMELEIPIKKLVIKKII
>sp|P47444|Y202_MYCGE Uncharacterized protein MG202 OS=Mycoplasma genitalium (strain ATCC 33530 / G-37 / NCTC 10195) OX=243273 GN=MG202 PE=4 SV=1
MSEQKRRTIQIAISEDHYEELQKALELLKGTQLPFSTTVEQFVELILSNYVATSNKISSL
AKSGFDVASLQQELEKIGNLSGVDDNLKGFLSELLKTSRNGFSNPNKDGKKNDDDNNSSS
KS
>sp|P47681|Y443_MYCGE Uncharacterized protein MG443 OS=Mycoplasma genitalium (strain ATCC 33530 / G-37 / NCTC 10195) OX=243273 GN=MG443 PE=4 SV=1
MKFFNNLFKKESKITVASGSKRVRISNSFLMFSNLYEAKKPLKYVLVYLLSIINAFLLLI
FIQKTGLYSFGISSLTQGFARLVFVLLKSFDETQRLLIFNILYWLLYVFINIPLIIFSYK
KIGKNFTILSTHFVVASNVFGFLISIIPGSDNLPPMLASITDTNFWKAAKDLNQSAGFVP
FLWSDTSQGNVIISTFIYAAIYGFYNGISVSLLYILGGSAGGADFLTQYYARKKNRSVGS
ILFYVNSFILIIAILIGSFVAGSLLLQDVNNYRDSAWEVSLFFSPNLIATFFSILLTGTV
VSYLFPRYNFAEIKVFTDKLEEVRKALLSDNANHSLSIQETLGGYSLLKKKMIVSVSMYV
EIPHLIKIIRQIDKDCLVSITRIRGIDGHIYLRQN
>sp|P47591|Y349_MYCGE Uncharacterized protein MG349 OS=Mycoplasma genitalium (strain ATCC 33530 / G-37 / NCTC 10195) OX=243273 GN=MG349 PE=4 SV=1
MEDSVLYSFYFWTYMQPNYYRVIKKATSFSGLEMISHAYGQIAGVEVVGFYLWLITEANI
QAFNSEIRTPISRLQNAFNPFEIKKNQVSEWIYKTISKLESLGLVRTFFSPKRSEITFCI
IDPLDWKEFKQNKQLKEKLVEAMGKVEYDRNCLAFDQIDNLQFDNALEISANFEVNFTAN
QSDVWFSFNFEELHKELVKNKLLISLDEKAKTLINGYFEKYKLSLQQITDCIINSSTQEN
ELDFQKLEMMFFQIVKNDTAPILETVSNNKDFFYKNEILDESTKKAITDCHVNFNSEKYL
FLLYGKIDESQLQLVRQLRSDYQLLDKVINLVLDFSFWKNNGMWREKYILKIAQSIKINN
SQNSYEKTLNNFIRALTLNKKHSLNNIKPVEKTISFTEYFEFIK
>sp|Q49432|Y432_MYCGE Uncharacterized protein MG432 OS=Mycoplasma genitalium (strain ATCC 33530 / G-37 / NCTC 10195) OX=243273 GN=MG432 PE=4 SV=1
MKDKNIKISGNFVRIHLSGSFLKFQSIYNLKKLYLQLVILTIVAFFWGLLGVIFVQFSGL
YDIGMASISQGLARLVNFFITSQNINVDSATIFNAIFWLTQILFNVPFFIFGWFKISKKF
TLLTLYFVAVSNLFGFFFSYIPGIDNFFLFANLTTAKDGGFENLINEKGVQLIFWEKSAE
KQVSLLFYGLIWGFLQAVFYSVILIIDASTGGLDFLAFWYSEKKYKDIGGILMLINTVSF
IIGYVIGTYLTGSLSVQSYVGDDKHQPFGVAFFLSPNLVFTLLMNIVLGLFTSFYFPKYQ
FVKVEVYGKHIEKIRNYLLDNQQWFSITMFEAEGGYSRQKTQVLVTNCLLIKAAKLLEDV
RKFDRDALFSITFIKKLDGYIYDRRTNKQTKHGTENKS
>sp|P47267|SYM_MYCGE Methionine--tRNA ligase OS=Mycoplasma genitalium (strain ATCC 33530 / G-37 / NCTC 10195) OX=243273 GN=metG PE=3 SV=1
MKRCYITTPIYYASGKPHIGHAFTTILADVIKRFKIQNGYEAFLLVGSDEHGNKIESKAK
SLNLDPKTFVDINAQAFKLMWKTLNISFDHFIRTTDEIHKQQVQKTFQDLYDKKLIYQSE
WKGAYCVECEQNYFTFNKQTMLCEIGHNLSLVQEPCWFISFSSTKNWIETTIGKNQLNII
PKSRASELKNNFINNGLNDLALTRKNVTWGIKVPFDPNQTIYVWFDALFSYITNLGFRNG
DPNFIKWWNNDNKEREVIHLISREITRFHCIYWPIFLHLLDIKLPTQFLSHGWIVDGEGR
KMSKSLNNVISPEQLIDQFGVDGTRYCLLKEMRLDKDNRCSVSILKEIYNADLANSFGNH
VSRTFGMIKKYLNGKLEYQIITDNALQKIMILIDESIVQFDHYFNSYEFYRAINLLLKIV
FELSKLIDDFKPWELFKNQEFSLLKQLLFTCVRCVQVCYVLLTPILVNTASKVFHLFNFA
DDACRKDQLRDATLLKKIIISNSMEVLFKRVD
>sp|P47525|SYP_MYCGE Proline--tRNA ligase OS=Mycoplasma genitalium (strain ATCC 33530 / G-37 / NCTC 10195) OX=243273 GN=proS PE=3 SV=1
MTKKTQDLTSWYDQLLVKAKLICHGEVKGTVCFLNNSWGLWMEIQQLYNDAIANKNQLSA
IALTKFQPTTSFCYQVFQVQLPTLSFYSEYQKEKTHIKGFNPELFLINQVGQKQLNDPLV
LRPTSEIAFCNLWKKQELSYHDLPLIYNQWTQVFRAEKNTRPFLRNSEFYWQETHGLFVD
QSQSEQAAISFWNLYQDLIINKLCIPAFVGLKSESEKFAGAKNTWTIEAIMPDGQSLQCA
TSHDLGDTFTKSFTISYQSKTNQKMTPSSFSCGMSTRILGAIFLTHSDDYGLVLPWYLAS
KQVKLYLFDKNNNPKTRALAFLVKDFLEKLKIRFSFIEINNQLGKQLLKGEIEGIPLQMI
VDNEKTINIFNRLTRLKTSLTFANLQTEFVNLVNNYHTEMYRKANDLVEQKLARVQTLKE
IEQAFKNKKAVLCTVKLTGELEQHLKTKYQVSVRCVFKKSDVTQNCPFTNQPCFDSVLIA
RAY
>sp|P47428|TRUA_MYCGE tRNA pseudouridine synthase A OS=Mycoplasma genitalium (strain ATCC 33530 / G-37 / NCTC 10195) OX=243273 GN=truA PE=3 SV=1
MARYLGIVSYDGSYFKGWAIQPNLATIQGLLEQSFSLIIGRKIKVIGSGRTDKGVHAINQ
TFHVDINGEINLNLLIRKINQLIKPHCIVKTLVLVNDSFHARFQVKTKVYEYLINCGNLN
PLQFNYVWQLNQQLDLEKLKADATLFLGKKNFLSFSSSIHTDSIRTISKITIQKETNQLV
RLTFFGSGFLRSQVRMIVACLVNLNTNKMALETVAKLFEHPKKGSCVVKAPSCGLYLKTV
VYEK
>sp|Q49399|Y146_MYCGE UPF0053 protein MG146 OS=Mycoplasma genitalium (strain ATCC 33530 / G-37 / NCTC 10195) OX=243273 GN=MG146 PE=3 SV=1
MDSAPSGLTLTVIILSIILLAFISTVVSAYETAITSLTPYRWKNYIKTNNKQDKLSTKII
NHFQNHYSSCLITILITNNIVAIMVSNILFLALEQTIKNELLSSVLNLVVSGVLIVSFCE
ILPKTLGRINVIRTLVLFAYLVYFFYLIFWPITKLTSLILKKYENPLPVSRKDVYYFIDE
IEQNGLFSKEDSLLIKKTLIFDQVLVKKVMIKWKKVAYCYLNDSINLIAKQFLQRQFSRM
PVVDKTTNKIVGFIHLKDFFTAKEANPKSLDLNQLLYPVVLVQDSTPIKQALRQMRLNRA
HLAVVNDKHEKTIGIVSMEDIIEELVGEIYDEHDDIQPIQVLDENVWLVLPNVKAAYFFN
KWIKPDLVKSKNITIQHYLASLDNDSFACQNKLDTPLFSVEVIADSEDKTKILYEIRKKS
DVIA
>sp|P47319|UVRB_MYCGE UvrABC system protein B OS=Mycoplasma genitalium (strain ATCC 33530 / G-37 / NCTC 10195) OX=243273 GN=uvrB PE=3 SV=1
MKNQTKSNSLFQLSTNYIPTGDQPEAIKKLSEFKTKQQVLLGATGTGKTFTIANVIQNSQ
LPTVVIAHNKTLAGQLFNELKQLFPKNAVEYFISYFDFYQPEAYLPSKGIYIEKSATVNE
AIKRLRVSTLHSLSTRKDVIVVGSVASIYPTSSPSDFVKYCLWFVVGKDYDLKTIKDRLV
SLNYVVNKQQLTPGKFRFQGDVLEVFPGYSDAFVIRISFFDTKVEQICQIDPLTNKILNQ
LFEIKIGPADEYVVNQSDLDIAIKNIKQELQERVNYFNKQNLVERAQRLATITNHDLNDL
KAWGFCSGVENYARHLELRMANSTPYSIFDYFKGDWLLVIDESHQTLPQLNGMYNTDLSR
KQSLIDYGFRLPSALDNRPLSFAELQQKMQKVIYVSATPRDKEISLSQNNVIEQLVRPTY
LVDPIIVVKPKDNQVEDLIEEIINQRQNNTRTFVTVLTIKMAENLTEYLKERKIKVAYIH
KDIKALERLLLINDLRRGEYECLVGINLLREGLDVPEVALVCIFDADIPGLPRDERSLIQ
IIGRAARNEHGRVVMYANHVTEQMQKAIDETKRRRTVQMEYNKLHNKTPKTVVKPLTFVQ
PIKLKAKSNAEKNAALIKQLTKEMKKAAANQNYELAIEIRDSIFELEKEIGSKIKV
>sp|P47662|Y423_MYCGE Uncharacterized protein MG423 OS=Mycoplasma genitalium (strain ATCC 33530 / G-37 / NCTC 10195) OX=243273 GN=MG423 PE=4 SV=1
MAKIKFFALGGQDERGKNCYVLEIDNDVFIFNVGSLTPTTAVLGVKKIIPDFSWIQENQA
RVKGIFIGNAITENLGSLEFLFHTVGFFPIYTSSIGASIIKSKINENKLNIARDKLEIHE
LKPLETIEISNHSITPFKVSSSLPSSFGFALNTDNGYIVFIDDFIVLNDKNIAFENQLNQ
IIPKLSDNTLLLITGVGLVGRNSGFTTPKHKSLEQLNRIITPAKGRIFVACYDSNAYSVM
TLAQIARMQNRPFIIYSQSFVHLFNTIVRQKLFNNTHLNTISIEEINNSTNSIVVLTSPP
DKLYAKLFKIGMNEDERIRYRKSDTFIFMTPKVAGYEEIEAQILDDIARNEVSYYNLGRE
ILSIQASDEDMKFLVSSLKPKYIIPTGGLYRDFINFTMVLKQAGAEQNQILILFNGEVLT
IENKKLDSKKNELKLNPKCVDSAGLQEIGASIMFERDQMSESGVVIIIIYFDQKKSEFLN
EITYSFLGVSLDVPEKDKLKTKMEELIKKQINDIKDFTTIKKRIGKEISKELKVSIKRAV
MNLFTKMTSKAPLILSTIISI
>sp|P47439|RL35_MYCGE 50S ribosomal protein L35 OS=Mycoplasma genitalium (strain ATCC 33530 / G-37 / NCTC 10195) OX=243273 GN=rpmI PE=3 SV=1
MKTKSAAVKRFKLTKSGQIKRKHAYTSHLAPHKSTKQKRHLRKQATVSNSELKRIGILI
>sp|P47421|RS13_MYCGE 30S ribosomal protein S13 OS=Mycoplasma genitalium (strain ATCC 33530 / G-37 / NCTC 10195) OX=243273 GN=rpsM PE=3 SV=2
MARILGIDIPNQKRIEIALTYIFGIGLSSAKTILKKAKINPDKRVKDLSEEELVAIRNAA
SGYKIEGDLRREIALNIKHLTEIGSWKGIRHRKNLPVRGQRTRTNARTRKGPRKTVANKK
IESK
>sp|P47663|RS15_MYCGE 30S ribosomal protein S15 OS=Mycoplasma genitalium (strain ATCC 33530 / G-37 / NCTC 10195) OX=243273 GN=rpsO PE=3 SV=1
MKIDKEQIIKAHQLHKNDVGSVQVQISILTDQIKKLTDHLLANKKDFISKRGLYTKVSKR
KRLLKYLKERNIETYRDLIKNLNLRG
>sp|P47324|OPPC_MYCGE Oligopeptide transport system permease protein OppC OS=Mycoplasma genitalium (strain ATCC 33530 / G-37 / NCTC 10195) OX=243273 GN=oppC PE=3 SV=1
MDRNKSFDPNLFKRVDINLLKRNDQLIGKPTTNSIEIIKRLFQNKWAILFFLLIVVIVLL
AIIVPLTSPFSAVTPVSTNALAQNLPPRYLWHKPGDILVHKITARSIAEISQASGVLVGT
LPSANSNPLATNVQYDIAPFQLQELRNYFPLLGTNGLGIDIWTLLWASVAKSLWIAVVVA
IIAMVFGTIYGAVAGSFVGHMADNIMSRIIEIIDIVPSILWIIVLGATFRFGGVKQFDDS
VVIFTLIFVFWTWPATTTRIYILKNKDTEYIQAAKTLGAHQIRIIFVHMLPVVFGRLAVV
FVSLIPAVIGYEASLVFLGLKPATDIGLGALLNQVTSSDNVALILSSIVSFAVLTVAART
FANALNDAIDPRVVKR
>sp|P47424|RL17_MYCGE 50S ribosomal protein L17 OS=Mycoplasma genitalium (strain ATCC 33530 / G-37 / NCTC 10195) OX=243273 GN=rplQ PE=3 SV=1
MSYINKEGKTTAWRVMTVRQQVSAVLSYGKIQTTLKKAKNTQKRLEKIITIAKVDNFNNR
RAVKKWLLNTNSLDVDQLTNHLFKKVAPRFLKRNGGYSRVLKLGVRRGDSTEMAILQLID
ATN
>sp|P47404|RL16_MYCGE 50S ribosomal protein L16 OS=Mycoplasma genitalium (strain ATCC 33530 / G-37 / NCTC 10195) OX=243273 GN=rplP PE=3 SV=1
MLQPKRTKYRKPHNVSYEGHTKGNGYVAFGEYGIVATKGNWIDARAIESARVAISKCLGK
TGKMWIRIFPHMSKTKKPLEVRMGSGKGNPEFWVAVVKKGTVMFEVANIPEQQMIKALTR
AGHKLPVTWKLMKREENS
>sp|P47329|PTH_MYCGE Peptidyl-tRNA hydrolase OS=Mycoplasma genitalium (strain ATCC 33530 / G-37 / NCTC 10195) OX=243273 GN=pth PE=3 SV=1
MPTYKLIVGLGNLGKKYEKTRHNAGFMVLDRLASLFHLNFDKTNKLGDYLFIKEKAAILA
KPATFMNNSGLFVKWLQDHFQIPLANIMIVHDEIAFDLGVIRLKMQGSANNHNGIKSVIR
HLDTEQFNRLRFGIKSQNTSNILHEQVMSEFQNSELTKLEVAITKSVELLKRYIEGEELQ
RLMEYYHHG
>sp|P47703|RNPA_MYCGE Ribonuclease P protein component OS=Mycoplasma genitalium (strain ATCC 33530 / G-37 / NCTC 10195) OX=243273 GN=rnpA PE=3 SV=1
MLNSRFPVSVKKSHSLRERKVFTTILQSKTRFFGTFINAYFIKNNHSTWRVAISIAKTKY
KLAVQRNLIKRQIRSIFQQISNNLEPWDILVIVNKGFIELTFKEKQKLFLQLLKRIKEVD
AYQTSANK
>sp|P36255|RL7_MYCGE 50S ribosomal protein L7/L12 OS=Mycoplasma genitalium (strain ATCC 33530 / G-37 / NCTC 10195) OX=243273 GN=rplL PE=3 SV=2
MGKLDKKQLIESLKEMTIVEIDEIIKAVEEAFGVTATPIVAAGAAGATQEAASEVSVKVT
GYADNAKLAVLKLYREITGVGLMEAKTAVEKLPCVVKQDIKPEEAEELKKRFVEVGATVE
VK
>sp|P47534|SYA_MYCGE Alanine--tRNA ligase OS=Mycoplasma genitalium (strain ATCC 33530 / G-37 / NCTC 10195) OX=243273 GN=alaS PE=3 SV=1
MNWTTDKVRQTWLDYFAKKDHLVLASKSLIPINDPSLLWINSGVATLKDYFSARKTPPSK
RLVNAQICLRVNDIENVGFTSRHQTLFEMLGNFSIGDYFKTEAIDFAFDLLVNYYQLDPK
RFYITVYEDDETTYKRWIKHKIDKNHIIKCDKSRNFWDLGLGPCGPCTEIYYDRGEKFDP
KKIGEKLFFEDIENDRYVEIWNIVFSQFNNDGNGNYTELAQKNIDTGAGIERLVSVLQNS
PTNFDTDIFLKLIKIIEAFCPFKYDPNSYFTFDPQKVKEQSYFRIIADHFKAITFTISEG
VLPGPNERNYVVRRLLRRALIACKKLQLNLAFIEKIIDEIIASYENYYQHLKAKNETVKQ
VVLKEINAFNKTIDLGLVLFEKSVKNNTLTPQLTFQLNETYGFPVEIIRELVNQKGLTID
WTVFDQLMAKHRSISKQNNQTINFEKQNINLVNFKTKSTFFYHKNKINAKVIGLFDENYL
PVKELNNQSGYVVFDQTVLYATSGGQRYDEGSCINHSNNNDQKISFQGVFKGPNKQHFHY
FLVGSFKLNDQVTLSHDETWRKLAANNHSLEHLLHAALQKEIDPLIKQSGAFKSAQKATI
DFNLNRHLTRNELEKVENKIRSLIKQKISSKEIFTDFEGSQKLNAIAYFEEEYSQHEILR
VIRFGDYSVELCGGTHVANTASIEDCFITDFYSLGAGRWRIEIISSNETINNYLKAENQK
LIQLKSELEKVLSLIDSSIFKVELKELQQRLDKFILPEKITQLRDASDTLLALKNDINQL
KTKNYKVSQQALALSIKKQLLSLVDENKSYVIATFNDVEPKLLLQTLHDVFNQNQTKNFL
IINQFNESNSFIVIGNKTTTIIEKLRNSFNLKGGGNDKLFRGSFQDNVTPQKLNELFQNK
>sp|P47336|RS6_MYCGE 30S ribosomal protein S6 OS=Mycoplasma genitalium (strain ATCC 33530 / G-37 / NCTC 10195) OX=243273 GN=rpsF PE=3 SV=1
MHYNIILLVDGTLSLEQANQVEQKHQKLLEKATEFKSEYLGLKELAYPIKKQLSAHYYRW
SFHGESNCTKEFKRAANINKQIIRELIINREKDYGYLGSVNPKKQQLSLQKLTKYNEIIA
SENNPDNPDAPVTSGLASVKPRLSRVEKQKERELEKWTVVHQSGNFDTVQINPYRPRIKR
FLQNNQQTSQANNNQPRFQNQFKKGAKP
>sp|P47411|RS8_MYCGE 30S ribosomal protein S8 OS=Mycoplasma genitalium (strain ATCC 33530 / G-37 / NCTC 10195) OX=243273 GN=rpsH PE=3 SV=1
MIINKVPKAHFDPVSDLFTKINNARKAKLLTVTTIASKLKIAILEILIKEGYLANYQVLE
NKTKTKKLVSFTLKYTQRRICSINGVKQISKPGLRIYRSFEKLPLVLNGLGIAIISTSDG
VMTDKVARLKKIGGEILAYVW
>sp|P47337|SSB_MYCGE Single-stranded DNA-binding protein OS=Mycoplasma genitalium (strain ATCC 33530 / G-37 / NCTC 10195) OX=243273 GN=ssb PE=3 SV=1
MNRVFLFGKLSFTPNRLQTKNGTLGATFSMECLDSSGFNNAKSFIRVTAWGKVASFIVAQ
NPGVMLFVEGRLTTYKITNSENKNTYALQVTADKIFHPDEKTTNEEPIKSTVVDSPFMNP
KASVTEAEFEQAFPHQDETDFNNITPIFENDVQLEEESDD
>sp|P47420|RL36_MYCGE 50S ribosomal protein L36 OS=Mycoplasma genitalium (strain ATCC 33530 / G-37 / NCTC 10195) OX=243273 GN=rpmJ PE=3 SV=1
MKVRASVKPICKDCKIIKRHRILRVICKTKKHKQRQG
>sp|Q49427|PLSX_MYCGE Phosphate acyltransferase OS=Mycoplasma genitalium (strain ATCC 33530 / G-37 / NCTC 10195) OX=243273 GN=plsX PE=3 SV=1
MAFRFAVDCLGFENKPSEAIEAVLKYWSFHQDLNFILIGDEKAFDGLDILPKNITKKLAN
SFIEMTDTPLSARRKVNSSMQIAINLVREGNADVVISAGSSAVYASLTNDAFGKINKNTK
SAFMSYVPTDNNNWFYFLDVGANKYFTGKELYFLGLMADIFVKKTTTKKTPKIGLLNIGT
EENKGFDYHQEAFKLLKADKNLNFLGFVESRFLLDGICDILIADGYSGNLVLKAMEGTFK
TIARILKRGYKRNPLAGLFSLGIIKSVAKKFDYKNNAGAVVMGLNKLALKTHGSADKQQF
LSTIRLAHLSLKSDLINAIKTSLNNYEE
>sp|P47491|SIGA_MYCGE RNA polymerase sigma factor SigA OS=Mycoplasma genitalium (strain ATCC 33530 / G-37 / NCTC 10195) OX=243273 GN=sigA PE=3 SV=1
MSTDKKTLGEKPNSTKPELSEELIAELKKQRILEKNRPYKKMIYVDNKVQRKHRHENIAF
LKTLHENKESDVPKKRRGRKPKHAPLKEKNNLKLFDILEGSLKSHIENDDTNTVINLLTE
AWEKKSKKKQKNITLSNKEIISVLAKFELPEDEIIYVLDELRDKGIQLQHDVEEHIHEFR
ANQDLSIIDEDIEELTSKNISNRDKVDDNVRFFLGSLDFSKMLDFESEQRIAKVLNSTDE
ESRKYAINQLVTSNLRLVVSIAKKHLERGLDFNDLIQEGNLGLLKAISKFNWSLGNKFST
YATWWIKQAITRAIADQARTVRIPVHMVETINRLAKAERALYQELGREPTDEELAEKMGG
QAEGFNVKKIAEIKRLSLDPVSLDKTVGHDEESQFGDFVKDTDAQTPDEFTESRSNSEKI
DELLNNNLSEQEELIVRMRIGMPPYNEPKTLDEVGQKILIPREKIRQIENKAIRKLRHAV
RNNPISMSFLRINEKKD
>sp|P47436|SYFA_MYCGE Phenylalanine--tRNA ligase alpha subunit OS=Mycoplasma genitalium (strain ATCC 33530 / G-37 / NCTC 10195) OX=243273 GN=pheS PE=3 SV=1
MIDQNKLITKWKKAFAKAKNLTTLVNLKNTLHNSDLKPLLQKIKTATKLSEKSSLGKLYQ
SLDIQLTDLLTSYKKTFEINNQVSQKPSLDVMLPATEFTNGSNNALYQVIDNLVEYFKSF
LFTINFDSELTSISDCFDLLNIPKDHSSRNESDSFYIDKTSLLRTHCTATTLKAVRTSKK
TNNPDIRVVSLGAVFRNDSDDATHSHQFTQLDFMWIKKGLSLANLKWFINNMITHFFGEN
TFTRFRLSHFPFTEPSFEIDIRCWLCQNGCSICKQTKWIEILGAGIIHPQVMNNMGIGDT
ENITGIAAGIGIERLAMLKYGIDDIRDFYDNNFKFLTQFTD
>sp|P47553|RS4_MYCGE 30S ribosomal protein S4 OS=Mycoplasma genitalium (strain ATCC 33530 / G-37 / NCTC 10195) OX=243273 GN=rpsD PE=3 SV=1
MKYTGSIFKRSRRLGFSLLENNKEFSKGKKRKSIPGQHGNRFRSSTLSGYAQQLQEKQRM
QYMYGITDKQFRRLFRFVLKQKGNLTVNLFRVLESRLDNIVYRMGFAPTRKSARQMVNHG
HVILNDQTVDTPSIIINPGDKVRLKARITKSPLVKNFIENSVISSFVETNKKAFEGTYIR
FPERSELPAGINESYVVEWYKRLVK
>sp|P47403|RS3_MYCGE 30S ribosomal protein S3 OS=Mycoplasma genitalium (strain ATCC 33530 / G-37 / NCTC 10195) OX=243273 GN=rpsC PE=3 SV=2
MGQKVNSNGLRFGINKNWISRWTASSNQQTATWLVQDEKIRNLFFINYRNAQVSNVEIER
TQTTVDVYVYAAQPALLIGSENKNIQKITKMIQIIVGRKIKLDLTINEIGSPMLSSRIIA
RDIANAIENRVPLRSAMRQALTKVLKAGANGIKVLVSGRLNGAEIARDKMYIEGNMPLST
LRADIDYAFEKAKTTYGIIGVKVWINRGMIYAKGLNRTPAHILHPQKKQLKTPTIKKTNS
VIAKQKLTGSDIETASLKALTDNNQNHE
>sp|P58061|SECG_MYCGE Probable protein-export membrane protein SecG OS=Mycoplasma genitalium (strain ATCC 33530 / G-37 / NCTC 10195) OX=243273 GN=secG PE=3 SV=1
MHPIQIVMFIMAVICLIIGLLLSNHGSTGGLASLSGQDLEIFRKTKDRGFVKILQIIMFI
LVVLFLILGLIFSFAPR
>sp|P47399|RL23_MYCGE 50S ribosomal protein L23 OS=Mycoplasma genitalium (strain ATCC 33530 / G-37 / NCTC 10195) OX=243273 GN=rplW PE=3 SV=1
MDVTNILLKPVLTEKSYLNQMGELKKYVFAINPKATKTKVKLAFEIIYGVKPLKINTLIR
KPVTIRNGTKYPGFSKLAKLAVITLPKGMDIAITGEKTTKKETKDQ
>sp|P36263|RL10_MYCGE 50S ribosomal protein L10 OS=Mycoplasma genitalium (strain ATCC 33530 / G-37 / NCTC 10195) OX=243273 GN=rplJ PE=3 SV=2
MVDSKKNKKQQVTDFSNLLSQSKGFVIFDYSGMSAVDATLMRKKLFNKGSKIKIVKNNIL
RRALKTSNFEGVDESVIKGKIAVAVGINEILETLKVVDSVVKEKELMKFVCGHFDNRIFN
SDDLQKIAKLPGRNELYGMFLSVLQAPLRKFLYALQAVRNAK
>sp|P47432|Y186_MYCGE Uncharacterized lipoprotein MG186 OS=Mycoplasma genitalium (strain ATCC 33530 / G-37 / NCTC 10195) OX=243273 GN=MG186 PE=3 SV=1
MKGFLKPNFSLGALFLTLSPIATACIAEKPVNNRFNFNSEQLARLRKARVNHWRDGDTLE
VSFANNHQKPIRIYAIDTPEKAVLSIQRKSEIELKEANKATEFAKSLIPIGSEVWIWPLN
SYSYDREVAAVFFKTNPLQLHFESFAVEMVANGHALPIAGNDFDFVFSDLDPFNPLKIVG
IELANGLNNAFNNRKNIFSYLENSFQSITMVYQQRGVDQSWTRYLAPSNDFSSTKLGLGL
TIYELKLNNG
>sp|P47475|Y233_MYCGE Uncharacterized protein MG233 OS=Mycoplasma genitalium (strain ATCC 33530 / G-37 / NCTC 10195) OX=243273 GN=MG233 PE=4 SV=1
MIKINISQNFLVAKGHALFAEKGKDIVCAAISGIIFGGVAWFEPDKIEFTENKLVPSIAL
KLIDPTPNVAVAFSVITVQLKAIANSYPNHIVINEESYE
>sp|P47488|Y246_MYCGE Putative phosphatase/phosphodiesterase MG246 OS=Mycoplasma genitalium (strain ATCC 33530 / G-37 / NCTC 10195) OX=243273 GN=MG246 PE=3 SV=1
MDNIKVLFLGDVYGKAGRKIISDHLPIIKKKYQLNLIIANAENTTNGKGLSWNHYQILKQ
AGIDYITMGNHTWFQKQDLELVLNQVDVIRPLNLMQDFNYFQLGKGSYLFSLNGLKIRIT
NLLGTSINLPFAITNPFVELKKLVLTKDCDLHIVDFHAETTSEKNAFCMVFDGYVTAILG
THTHVPSNDLRITPKGSVYITDVGMCGPGFGSVIGANPKQSIKLFCTGERQFFEVSNCGA
QLNGVFFEVCSKTNQVVKIEQIRIVLDDEKYLANDYFNLVE
>sp|P47592|Y350_MYCGE Uncharacterized protein MG350 OS=Mycoplasma genitalium (strain ATCC 33530 / G-37 / NCTC 10195) OX=243273 GN=MG350 PE=4 SV=1
MKISPDQKDKKSLFKKHFAYLKLTEKELNDPKIQTLLEVAWNHFDQCRKIKERRCSNKGD
IHLQAVREWLPWEFNANQLKKNSTKETTQVSENEFMGNVMLMQTICPKLVNKANWFDLTY
ERFIVTKPNWFKYMDLIPMIQNLPVTPSDKNSFGYAYKKISNLFETEKKTKKRIFFFNLQ
KNNINNMAACMLTCEIAKKNIKVALIYCEEFVSRYDKSYWKVDDDLNLLDEAKVIIFIGL
GQESFHNKNYILFMTRLFINCFLKRKDVFFFSTTYSDGNGLIQTFKNQIISSANWVKHFF
EQLNDLLMINI
>sp|P47629|Y389_MYCGE Uncharacterized protein MG389 OS=Mycoplasma genitalium (strain ATCC 33530 / G-37 / NCTC 10195) OX=243273 GN=MG389 PE=4 SV=1
MKQKILGITIAFIILLLTTVAILFSVKVKQYLNVNLWTTQQQNFLMFKNEKDENLFNNVS
WTNFQAETTEKSAKKAFRLYKKKISTSEISSELNKNLVKVDLSVTLEQGWYNITIMLPSK
DLFEVIF
>sp|Q9ZB70|Y468A_MYCGE Putative ABC transporter ATP-binding protein MG468.1 OS=Mycoplasma genitalium (strain ATCC 33530 / G-37 / NCTC 10195) OX=243273 GN=MG468.1 PE=3 SV=1
MVLKTKENKKFDIYLKSSDFAVSKKASKLIKKLNKKHPKRKSLNSFEAKKYDIYFKEVCK
AVTNGINNQLICNHINLKILPGEFVVILGKSGSGKTSLLSLISALDRPTSGDSFVCGTNT
ICCSDAKLTALRNKNVGYIFQQYGLLRDLDVDDNIKLALPLKKRFNNNLEELLERLELKE
HRHKKVHKLSGGQQQRVAIARALIKEPKILFGDEPTGAVNIDISKKILQFFVEYNRDKGT
TIVIVTHNEKIVELAKRVIKIHDGKIIVDYLNQNPKTIEQINWV
>sp|P47609|Y369_MYCGE Uncharacterized protein MG369 OS=Mycoplasma genitalium (strain ATCC 33530 / G-37 / NCTC 10195) OX=243273 GN=MG369 PE=4 SV=1
MSSVNLSSFIDMLRLGCNNIAKNYEYINQLNVFPVPDGDTGTNMKVTITEAIKKLENEKS
HIKSFSELGKNFTRDLLLFSRGNSGVIFSQIMKGFFSNIIVNKTSNNSELSIEDVANAFI
VAQEVAYKNVSKPVEGTMLTVARLISNEFKSQKNRPKTLEKLFEQAVKVAWQAVKKTPQM
LPVLKASGVVDSGAYGFACFLEGMLSYYGGESNLDDNTLSTIEIKFNKFKEQHANEDEFG
YCTEYVLRLGLKINQTVEKQKFHQKKFESKVNRIANSVVIASDKDNGFVKVHAHTLKPHL
LLEMGLNYGEFEFVKIDNMNLQVNNKNNSPTKRVLKPAIVATVPTEAFAERIREDHDINA
ILCTDDTGAPSVFSLLEAVKLTNSSNVIFLLHDKNYFLSANETIKQLKHQKINADYVITA
NPVESIAALTVFNSDLSIHTNVKAMKRFIKEFASATITQASKSYKENKVMVNKNDFIAVT
NKSIIASESQLTDCFFKTIDILSKKVKKPEFLLAYYGKDITEQDAKKMQALVEKKYKLFC
EFSPGEQKVFSYIIGIQ
>sp|P47574|Y332_MYCGE Probable transcriptional regulatory protein MG332 OS=Mycoplasma genitalium (strain ATCC 33530 / G-37 / NCTC 10195) OX=243273 GN=MG332 PE=3 SV=1
MPRKHLIANQTNKKQQTSAKQLQKLAKRIASAVKKGGTNIQSNPHLKVAVDLALAKGLSM
DSIKRNIHGSEKDTTKISEFCYEIFGPNGVGIIVFGLTDNPNRLLSSLNGYLAKLKGQLA
KPNSVKINFQEEGIIFVNKNNYLKDDLIELLILDNINLIDVDYDEECFEISLHSNSYFHA
KELLKKNNFSIVDSEIKLVPLLTVDLDRNQQTLLSRFLNACEEDDDIQFVVHNANPWEE
>sp|P56723|Y210A_MYCGE Uncharacterized protein MG210.1 OS=Mycoplasma genitalium (strain ATCC 33530 / G-37 / NCTC 10195) OX=243273 GN=MG210.1 PE=4 SV=1
MGKTKNKSDWQIFLEDYRFYFETDFDWVTYLNNCLNSYPDFDIIKFIKKYGPECEKSFLS
WQSKAKSDVYSELTNKIKKQQFSEQLIYQLVQLDALRTNYLIGSLFSDNKTQRKLLKRSW
KNAKKEGYTKQEWLMILVGLPFEKGAYHKQLYDHSRQEILDLTEVIKKLYLKTETNNDKL
EFAATTSKTTAQLTKTMPLNSSDLDKDLMEFSGEKWGDN
>sp|Q49400|Y184_MYCGE Uncharacterized adenine-specific methylase MG184 OS=Mycoplasma genitalium (strain ATCC 33530 / G-37 / NCTC 10195) OX=243273 GN=MG184 PE=3 SV=1
MHHFNRAKKAKNNEFFTLIDEIENEVINYQKQFANKTIFCNCNDGKNSHFFQFFQTNFNQ
LQLKKLIGFSFNNLSQADKFTFDGNKVTKTKLKGNGDFSSDESIEVLKQADIVVTNPPFS
LFQSFIDLLIQHNKQFLVLGLNAAVSYNHIFTYFKTNKLWFGYTVNKTMSFSVNSDYQLY
NPKTSNFFTKNGKCFQKIAGISWFTNLGKPHYNPFLNTNCFYKNNEKNYPKFDWYDAIYV
NKIKNIPMDWNGLMGVPLTFLNCYNPKQFELVDCLANPYATLDTLKTNAFVKLNQGDVRN
VNGKRRYVRVIIKKQQI
>sp|P47702|YIDC_MYCGE Membrane protein insertase YidC OS=Mycoplasma genitalium (strain ATCC 33530 / G-37 / NCTC 10195) OX=243273 GN=yidC PE=3 SV=1
MPIKLAQTNKEIKTTFNPFWSAAVVNEKNNWKNFKKFSAIFIKVIKVFIFIFLTIVGLWG
CTQTLAQPWTGTNQVLGSGLEIGYKFGTTGDYRYDLISNNFGPYFTFSDYTLAYGPFYGW
FVWPAAQIVLPIMYATRVPLGSGVELGFNMILSLIVLLLLVRLITIVITLNSTLALEKMN
EVQGKLAEINAKYKGAIDLQSKRNRQLEIMSLYKKHNIKSSAAFVQVFVTLPIFLIIYRI
VTTLRPIKAIILFNFWDLSKVPLTEIFSNFTTTGWPFIIFLVIVLPVQFLSQKLPQVWAS
KRNENAKAHSQKSIEQLNKTKKMQLIFYFVFAAITAFSAAGVGVYWFLNALFTLLQSYLT
HVFIVKRREKRKQNYSKLDLILERE
>sp|P47613|Y373_MYCGE Uncharacterized protein MG373 OS=Mycoplasma genitalium (strain ATCC 33530 / G-37 / NCTC 10195) OX=243273 GN=MG373 PE=4 SV=1
MGFIKQYKTDFDIVDNQIVLSEQYFLRNKALFKKITGTRFGKVLGLSEYESSFKTWANMV
KIYEDEFDETLAKAGNIIEPKIRDYVNLKTGFNFHSYDPKKVQFDLFKDDSVFGGIPDGE
PLDENGELAYQNDLPMLEIKTTSCDSLIYKKINGNLKMILDENGMPIVKKKDGKKDSWFD
SNGKIIISTLYYCQIGLYLYLRNVNKGLFAIAFLKPEDYVLPEQFNASNREIRLIPIKID
HKGFSVLVDKARIWYENYILTGKSPKLTESDIQWLKENGIE
>sp|Q49428|Y371_MYCGE Uncharacterized protein MG371 OS=Mycoplasma genitalium (strain ATCC 33530 / G-37 / NCTC 10195) OX=243273 GN=MG371 PE=3 SV=1
MISIDPQFIKNFSKKVKQFDKFSLFVHVNPDFDAFGSAFAFKTFLNTFFSEKKAYVMGSY
NINADGRELFPFEQTDINDDFVKESLAIIFDTSNQERVLTQKHKLAKETVRIDHHPRTEK
FADMEWIDSSFSATAEMIGYLILQMGYKLNDEIASYLYAGIITDTQRFWGPTTTPQTFAL
TAKLMETGFNRNKVHDAVYLKPLLEHKYFSYVLSKAKITKNGLAYALIKKGAYKHFGVVS
PLPMVHALNNIKGVKIWTTVYFNESIKKWIGSIRSRNIPINNFAQMFNGGGHKYAAAFVL
DEKNQFMKLVQIMDDFLAKQNENS
>sp|P47595|Y353_MYCGE Uncharacterized protein MG353 OS=Mycoplasma genitalium (strain ATCC 33530 / G-37 / NCTC 10195) OX=243273 GN=MG353 PE=4 SV=1
MEKTSNTSKPLSRSEINKIIAVATGIKEKKIKEIFKYLNTLLLNELVSRSVCILPENLGK
LRITIRNARYQKDMQTGEIRHIPPKPLVRYSPSKTIKETAAKVRWKYAD
>sp|P47621|Y381_MYCGE Uncharacterized protein MG381 OS=Mycoplasma genitalium (strain ATCC 33530 / G-37 / NCTC 10195) OX=243273 GN=MG381 PE=4 SV=1
MIKLGWASFSNTEFAQDIFIKFANQFYKQDDAGTILFELKKTLGVNQLDEIEKNKKVIIV
NQFQNSLGKFLLFNKENTKRINSLANEHISSFLKKIFRLSGFKDMLIDVQHHKKLQKCLL
REIHLLVCLINSNQFSDELMQIIEWYQYLKKHSSKLFVITASSDKKPVIEPTINEYKAIF
GEYLSSFHLDLKNNQSNDLFQKLLDQIKIKATSKTSLR
>sp|P47434|Y188_MYCGE Probable ABC transporter permease protein MG188 OS=Mycoplasma genitalium (strain ATCC 33530 / G-37 / NCTC 10195) OX=243273 GN=MG188 PE=3 SV=1
MFKWLLKHHNQPHSLQLGLLDQPLPFWKPFLLFLPALLTTILFTIIPFFLSLQKGFSANS
DLYDLSSQSFSLRTFQDLFSESNFVLGLRNSFLYSLISLPFSIIIAIVIASAIVFVYKKL
LRGFWQTVFFLPYVTSGVAISIAFVYIFDSASGILNTVFNVNTKWLDSGSRDTFNALWAI
LIFGVWKNLAFNVLIISTAMLSVNPQLYKVASLDSANPVRQFFKITLPSIRPTLIFLTTL
LILGGMQVFPLALFENKPEEAVANGGNSILLYIFQQIQSGNTNLAGAATLVLFVLGVCYG
LVLRNGFYLIEWLQWKIKQLYVQKQLTLY
>sp|P47393|Y147_MYCGE Uncharacterized protein MG147 OS=Mycoplasma genitalium (strain ATCC 33530 / G-37 / NCTC 10195) OX=243273 GN=MG147 PE=4 SV=2
MLLLRALFLELKTNKNCKALLLLLIPLLVGLTLIIYGIVLFSTEGVIDHGDHNHLRARFQ
LTLEEIIVFVVGSIILFFTLASFCVSCFMLMRSPKQKQLEVDHANKTNLKPKAIVNCDLF
QLGDYCVFTFKKLSFKQRFKQDFFARSKFSFRSELYRLCLVGVLIALNLALSLIEIPGIV
LPWGSSIQFRFFNTAILFIAVRLVGLLSTSLVALITPWLHLLIHPIHTPISSLFYMVNDF
LVLWIFYFFFFHLFKAEVIQTTTVVDNKPFSQLVNTKKTKWTKFFSLLVISFLCGFIEGL
GFYFGYFLILGNVSSLGLKIYYDGLQQRDLINSSNVLFFLMTTTAIFSIKYIFEMLFFFS
VEKNVVNIANHFGLY
>sp|P47549|Y307_MYCGE Uncharacterized lipoprotein MG307 OS=Mycoplasma genitalium (strain ATCC 33530 / G-37 / NCTC 10195) OX=243273 GN=MG307 PE=3 SV=1
MKKLLKKSKFWWFLLCGLSVSTILVACSTPTNSALQTVFSPTSTNFFHGQKGSLKEGLIT
ALKTPSANKHFVIGPLLKALEAWYENNEDKAINKFLKDTKKNVDDQYKNTVNGLISPPRN
RAVFIQQDLLDKSGGSEASWKSQQLFNQLISDFTAKLFAKDFLVYKPNGQLSTGPYIYDE
LSQPEKWKDFGFQEPRFSETNDALFAKLQAQIFNLWVEYTDPTLISQATFKYAAPQQGLG
QVYNTEKLKDKLTPSYAFPFFPKDGEIPQNQNVGNKRWEQLIEGKDGLNTAKTGLEKYIL
DQNQGNLIDFPTTLSDNTQTKQIVDSLNIVDQLEAANLGASLNLKLDLLNQDKDQLPTIK
ELNKELNNTIVVESTKIENHTKSNTLFCEHNTTDSSQNNLKSLIKDAFISSNDSSNLGKL
AKQIHQTTTSDMMVSTKASSSTTSSYLVWDAAIPNNKTNNGASTVSANCANATVQNTSHN
SNNQLKLRLVRNGEGVAVIGIDGGSYYLTKNSSSKTERDIEKQKQFLMWRAFQAKTNTFK
NSLYSFSFPLNETLKTWFEKNQELILVNALINTDFQKKDKGSDAMQKAFNDYKELMQKFA
PVALATNVIRDLFLQMDALDNKLTSRTTELNTNVNQINPTPWLNGLSSHLPYVRKSGHYE
KLNNYFLFLITKTLWKKVGSEKINISENNNKLKTTKADVDKIRDEILSDINNKVTEFVNQ
LKVTEKSKPNFSNIILVDINNDQSLTNSANWSLNALLDVTTVNPLSFALLKNAFTSNQQF
EKAKKLFEEIKSKNGSSSTSSSSDADSLAKVISNYYYMTWSKLTNKAMYGNPNNGNIDEL
FKKAFLESVDESGFNVNFKAVIDHYRFIFTLQWLIENNLKNFKDILQANLKYGEIAYIAY
DKNIISNNTNNPQGIFGSVFNYENDEHATTANANQTIDPNNFFFKTKTSPNTTPATTMLS
TRQAVSTSNNGTYGFTGLNTTNSSMLENNTNQALLNHIAANSLKQYGSKDDLKKFISETK
DQLVLDNIARQLSRLTPSSSSSNGKTLSAYFQVDAINNSALDFKAKQALLLAVLDQYSSY
FNSSNSPSISKRSTQTNQKFSEFNFGGDSYNYLQFTKSDIDSLSLTSSTNIESDIVAALV
LFQASDTGTQQLALSAIEKPQFRIGDKRIQSGLNLLK
>sp|Q49409|Y277_MYCGE Uncharacterized protein MG277 OS=Mycoplasma genitalium (strain ATCC 33530 / G-37 / NCTC 10195) OX=243273 GN=MG277 PE=4 SV=1
MRFKKRFSLDWILKIGTILGLVCLGLFGVIFGSYKLLNDSRLGAVFNGSTTTTVYFLNHK
STNNTSLDPQQTKPTNGIENITNIDSFLDGVEKSYANSLFIQGFSSVNITKNTNDKTASE
LDNIDKSWLVNGGLPSVTLTFEQNREQAKTRQRKRQVDAQVRRNAISSVEHNYQLSLETT
DGVVLFDSLDNNFINASIRAVVPQNTSVNSALTFEYKLNKNVVTKESLHTDFLDFINSKN
LSSSDYNTGNGQASVEGNGKFFKQNANGTSSSGNKTLVLWKDKQGALNYVRNIFNVVEGS
SDYLTFNEREKSLWEFLHAKGSFASGDNLFLNTDANGASPIKKASDITLKNLYYIYAAPN
HFSAVASNSNDNNNQNNNNNNNSSDVITVSNSADTRKLRSADSSGFSGLFHNYIISEIRT
EDPVSKTGDPVKINPTLQSFLDTNNQRIEYGGNIKFQVGNFLSSDGTYTPPNFVTAATVK
ELLTNPFPTAATIATAKTSLVNAPLANTITDVSNFASSFIAFGIIVLIAAVLLTLRYKLL
GLYKALALGLSVVSSLVIFSAVGGVVDVFSFVGIFFVIAINLINLLNLGELFLRNIRNNA
SIIESWKLCLKRSFFANLEFHITWLISALVVIYLSNYQVQQLANLMAISAITSYFFSYGI
SIVLISLFVSSESGANWKLFLYQKDAKALTKTSSNYSLLSSTSDLNTDFFITKNQHDFFL
KNNWKFLFVWLILLAIGVVMLVLYLVQPNLLGEFLAADVESSNGIIAGIGIVSLLYLAYC
LIRYGVAYCLSYLVSFILLCSGLFAVMYLTNYLFSIDQSTIQLITFVYLFWLFFAAKVSQ
TTTWTYFYWFKRSLKDKVFIKNLFNDNFNSQWKIDLIESSSLVFIFIIYSGFNFGGIDGN
FNLVIFYLIAIVGLFDVATAFLPMFCFGLINGWLSPFNYVHSRLSLKHKKHPFKEIDQIE
EQLIAGINSF
>sp|P47688|Y450_MYCGE DegV domain-containing protein MG450 OS=Mycoplasma genitalium (strain ATCC 33530 / G-37 / NCTC 10195) OX=243273 GN=MG450 PE=3 SV=2
MRIAFLVDSVSNLKEDKNSHLYVLPLYIIETIAEHQETFKSGFNIDLKTLTDKMINAPKG
VKFSTSQTSEEEVRDKVKSIINDYDLIIGIPIDKEISTSYLNWKIVEKEFEDKFHVLDSR
IVEVLIAWLISDIKVWLKNNQYSRAGLDEFVYNFRNKCGAILFVTDTKPLVAGGRLSNLK
SFIIKSFKFHLLISFLGETGKLQFFNKAQSASSAHKLAVQFLEKKLLKKEVNFRRAALLT
TMFETDKNQLIKQEFVTLLNNAVDVSEHLLSPVICTHTGINSYAFLIQTE
>sp|P47317|ATCL_MYCGE Probable cation-transporting P-type ATPase OS=Mycoplasma genitalium (strain ATCC 33530 / G-37 / NCTC 10195) OX=243273 GN=pacL PE=3 SV=1
MNSWTGLSEQAAIKSRQEHGANFLPEKKATPFWLLFLQQFKSLVVILLLLASLLSFVVAI
VSGLRSNWNFNHDLIIEWVQPFIILLTVFANSLIGSIQEFKAQKSASALKSLTKSFTRVF
RNGELISINVSEVVVGDIIFVDAGDIIPADGKLLQVNNLRCLESFLTGESTPVDKTIDSN
EKATILEQTNLVFSGAQVVYGSGVFQVEAVGIKTQVGKIAKTVDDSVTKLSPLQQKLEKI
GKWFSWFGLGLFAVVFLVQTALLGFDNFTNNWSIALIGAIALVVAIIPEGLVTFINVIFA
LSVQKLTKQKAIIKYLSVIETLGSVQIICTDKTGTLTQNQMKVVDHFCFNSTTQTDLARA
LCLCNNASISKDANKTGDPTEIALLEWKDRSQLDLKTYYRVYEKAFDSIRKLMTVVVQKD
NRFIVIVKGAPDVLLPLCNNVQNEVKNIENLLDQSAGQGLRTLAVALKVLYKFDQNDQKQ
IDELENNLEFLGFVSLQDPPRKESKEAILACKKANITPIMITGDHLKTATVIAKELGILT
LDNQAVLGSELDEKKILDYRVFARVTPQQKLAIVSAWKEAGFTVSVTGDGVNDAPALIKS
DVGCCMGITGVDIAKDASDLIISDDNFATIVNGIEEGRKTFLTCKRVLLNLFLTSIAGTV
VVLLGLFILGQVFKTNLLQQGHDFQVFSPTQLLIINLFVHGFPAVALAVQPVKEKLMVGS
FSTKNLFYNRQGFDLIWQSLFLSFLTLLFYSLGIIYAINNRDLQTSGDLINRAGSTCGFF
ILGASAALNSLNLMVDKPLLMTNPWFFKLVWIGSLASILVFLLIIFINPLGLVFNVLQDL
TNHPVLISYSFGGVILYMGMNEVVKLIRLGYGNI
>sp|P47529|ACPH_MYCGE Acyl carrier protein homolog OS=Mycoplasma genitalium (strain ATCC 33530 / G-37 / NCTC 10195) OX=243273 GN=MG287 PE=3 SV=1
MQTHEILLKIKEIAKSKNFNLNLDEKTINQPLRELKIDSLDMFSIVVSLENEFGISFDDE
KLMNLKNLADLVLEVKNLLAKKGV
>sp|P47466|FTSZ_MYCGE Cell division protein FtsZ OS=Mycoplasma genitalium (strain ATCC 33530 / G-37 / NCTC 10195) OX=243273 GN=ftsZ PE=3 SV=1
MDENETQFNKLNQVKNKLKIGVFGIGGAGNNIVDASLYHYPNLASENIHFYAINSDLQHL
AFKTNVKNKLLIQDHTNKGFGAGGDPAKGASLAISFQEQFNTLTDGYDFCILVAGFGKGT
GTGATPVFSKILKTKKILNVAIVTYPSLNEGLTVRNKATKGLEILNKATDSYMLFCNEKC
TNGIYQLANTEIVSAIKNLIELITIPLQQNIDFEDVRAFFQTKKTNQDQQLFTVTHPFSF
SFDSKDSIEQFAKQFKNFEKVSYFDHSIVGAKKVLLKANINQKIVKLNFKQIQDIIWTKI
DNYQLEIRLGVDFVTTIPNIQIFILSEHKNPVSLPIDNKSTENNQNKLKLLDELKELGMK
YVKHQNQIY
>sp|Q57081|HMW3_MYCGE Cytadherence high molecular weight protein 3 OS=Mycoplasma genitalium (strain ATCC 33530 / G-37 / NCTC 10195) OX=243273 GN=hmw3 PE=3 SV=1
MNDKQKAKINKAYNKLLKKINKRYPDVSVVYARDHKNKVHALYQDPESGNIFSLEKRKQL
ASNYPLFELTSDNPISFTNNIVSLNAYDDKNNLVTVQYDQDNNTFYDQNGNVLDVSSYTD
EKKVPLINYLSSTQTSQEQPTQQDYPSIDAGLPKIEVDDQPKAAQHTTLETESEPDVFEL
NDSLNQPQQPTENLGDDQFVEKEVPPTQQLHQDLVHQQPVQVDSGSQNHSFNNSPSLKPP
LVNKPAKLVQPEVKHIPQVEVQPKPQIVEPKIEPKPEVKHVSHVEIQPKPEVKPVVDSVP
EVKQPEVKHVPHVEVQPKPVVDLKPQRIEPRIESKPEVIKHIPQVEVQPKAQMVEPRIEP
KPETKYIPQVESTPQVEVHHWKPEVKTEYQPQQPLPTSGLQIKVVPRSAALLQSKLDTGF
QPRQVERTTDSDITVSVSSHASLLEKINALNHQRIMSDIALKSDNTIKSSNFSRFYPENE
YVATKYSDPLYSDTNQSLTSDRFSLDFDYTPKSRVNNYTPLRSTNFQNNAISNYRFSRTP
SSYYPLTRRPWRLTNISSYRSSFHSPTRLSSFRRTSLPFSSSYDGLRRYPSRSYWSKDF
>sp|Q49421|ESL3_MYCGE Putative esterase/lipase 3 OS=Mycoplasma genitalium (strain ATCC 33530 / G-37 / NCTC 10195) OX=243273 GN=MG344 PE=3 SV=1
MKRFSDLNQIDISKLEVFFQPAKKTKKQTVVFAHGFSVFHSYFQSFYKTLTDYDYYAPLW
PGHNVNGFDYKELSPIHYGELLAAFIENKDLENIVLIGHSMGAAVCSYAMNLLNAKRVEK
LILLAPLSYCNLLRYFKIKSSFKKDKAERMANFKAMFQTKFSNLTDENSWENELSKHSKM
AKKLSNNILKELPVLNKTYKNLKLPVFLVLAQNDLFMPTKLTLSYFNKYLIKNNNLQSSV
ILNSEHQMFNSKYESFCKAMDDILNHNKLSKIY
>sp|P47492|DNAG_MYCGE DNA primase OS=Mycoplasma genitalium (strain ATCC 33530 / G-37 / NCTC 10195) OX=243273 GN=dnaG PE=3 SV=1
MVNKSNSLDELLKQIKITEIIQHYGVKIQTKGNSLLALCPFHDDKNPSMSISSSKNIFKC
WACNAAGNGIAFIQKHDQLDWKTALKKAIEICGIKLENWNSNLLTKVDPKQKRYWEINNA
LITYYQTRLKRETNPNGMNYLVEKRKLNKTLIEQFQLGLAFHNEDKYLCESMERYPFINP
KIKPSELYLFSKTNQQGLGFFDFNTKKATFQNQIMIPIHDFNGNPVGFSARSVDNINKLK
YKNSADHEFFKKGELLFNFHRLNKNLNQLFIVEGYFDVFTLTNSKFEAVALMGLALNDVQ
IKAIKAHFKELQTLVLALDNDASGQNAVFSLIEKLNNNNFIVEIVQWEHNYKDWDELYLN
KGSEQVILQANKRQNLIEYLVSFFKKQQLDQRVITNKIIAFLTKNQTILNDHSFLIFLIK
NLVKLLEYSDEKTLYETVLKHKEKLVSKFDNNRFYINTSGHAQPPQELQKTTAALVQTAF
EEAVNELWKPEIFAFALIDKRFLVELKQSHLDEVFKECNFNLFDVELFIEKARIYWSENQ
TANWVGFESVLDQNYLLNNKARLLEIKDIFLDELTCYQANDFQNYLKTFQTLLKQQKQRL
KNLKLTL
>sp|Q49405|DPO3A_MYCGE DNA polymerase III subunit alpha OS=Mycoplasma genitalium (strain ATCC 33530 / G-37 / NCTC 10195) OX=243273 GN=dnaE PE=3 SV=1
MFVNLHTNSYYNFLNSALSPKKLVNLAINDQQKAVAITDPNLFGAVEFFITCKQNNIKPI
IGLNLTVEYQKNDVKLLLIAKSNKGFQTLNKIALIQQKLEINSLVDQLTDIAVIICSLTT
WKSTYKDVYQAKGIEINQTPIAILANAVNCEKTNSDQVVLTVLKQMKQNQTGKITTFDWD
LKQKLNQISINENLKVKSEIQPFLDQKTAQQLFSETELNNLNDLVNRCELDLEHLKAASL
SLTDNDAAVLESLCQTNLKQFLDKNQDLNKKAYQLRLEKELNVINKLNFASYFLVVNDLV
NYAFKKDILIGSGRGSAVGSLVAFLLNITKIDPVQHQLIFERFISTHRQDLPDIDIDIME
NKRAEMINYLFEKYGKENCAQIVTFQRFKTRSAVKEVAKLFNDYGISDMILGVLPKDQTI
TFTDLKATEDSALQLCLQQFGLIVELALAIVDFPRQSSIHASGIVIASNSLIKTIPLLQL
DNNHFLTQVSMEWLSFFNLNKFDLLGLINLTMISDVITQIKPSNQTVNQFLNTISWTDQN
TFINLVNEDTLGIFQLESFGMKKLLVQIKPKTINQLAIVLALYRPGAQDNINLFINRLHN
GYDQSDIDPRILPIVKNTYGVLIFQEQIINIVKVVANYSLEEADSFRRAISKKDVKLIQK
NKRNFFERAVQNNFDLKTTTKIFSYIERFANYGFNLSHALGYALLSYWTAWLKTNYPVYF
YLWLLNHFQSSKDKQKLIIRTLEKSGIEIYPPLLNKAQPNSVIENKKIYLGLNLIKGIND
RYIQNLQKVQHLIQTQNNLQLTDVVSWCLDKTIGDIPLKDLLLLKTMGCFDFFEYTYDFN
DAKDFWIKSDHLLFTRMPLEKKDSNFWIKQFFTN
>sp|Q49406|EX53_MYCGE 5'-3' exonuclease OS=Mycoplasma genitalium (strain ATCC 33530 / G-37 / NCTC 10195) OX=243273 GN=polA PE=3 SV=1
MKKAILIDGNSLAYRAYFATWKQVEYAKQNNLPFNNAIRTMLLMCWNLIKANVYQYGIVS
FDTKAPTFRDQIYEGYKQKRVKTPVELLVQIPLIKQALVYLGFLVCEKDGFEADDLIGSY
ANLFTKQEITVDIYSSDRDMLQLVNAFTNVFLCIKGTKEMVMYNNENFKSLFYGLAPYQV
VEYKGLVGDNSDNLAGIKGIGPIKGIELLQQYGTIDNIYTNFNNLPNQLQKLLNNQKEIA
KTFSFLAKIKTDIELDQNIDLTGLKPIQKQALIQLLSENKINTLVEKFSKI
>sp|P47575|AZOR_MYCGE FMN-dependent NADH:quinone oxidoreductase OS=Mycoplasma genitalium (strain ATCC 33530 / G-37 / NCTC 10195) OX=243273 GN=azoR PE=3 SV=3
MKKVIIVDASVTPSGSYTHLLLDRFLQTYKKQNSSVEFIDWNLNELPVGKISYNTQNASN
FFSFENSDYYIDALKTAYGIVILAPMTNFNYPASLKNFIDHVFVANKTFQDKYVTKGASK
GLLTNLKVVVLASQGAPLGWYPWADHVSNLKGLFGFAGVTHFESVLIDDTKILYKDKNKQ
EVVDLFAHKVDQVANNF
>sp|P47605|FMT_MYCGE Methionyl-tRNA formyltransferase OS=Mycoplasma genitalium (strain ATCC 33530 / G-37 / NCTC 10195) OX=243273 GN=fmt PE=3 SV=1
MFKIVFFGTSTLSKKCLEQLFYDNDFEICAVVTQPDKINHRNNKIVPSDVKSFCLEKNIT
FFQPKQSISIKADLEKLKADIGICVSFGQYLHQDIIDLFPNKVINLHPSKLPLLRGGAPL
HWTIINGFKKSALSVIQLVKKMDAGPIWKQQDFLVNNDWNTGDLSIYVEEHSPSFLIECT
KEILNKKGKWFEQIGEPTFGLNIRKEQEHLDLNQIYKSFLNWVKGLAPKPGGWLSFEGKN
IKIFKAKYVSKSNYKHQLGEIVNISRKGINIALKSNEIISIEKIQIPGKRVMEVSEIING
KHPFVVGKCFK
>sp|P47357|G6PI_MYCGE Glucose-6-phosphate isomerase OS=Mycoplasma genitalium (strain ATCC 33530 / G-37 / NCTC 10195) OX=243273 GN=pgi PE=3 SV=2
MSDKLLTIDLSHVYGFDKEIIFKKYQKKVDQIHQDFLAHKLADGHMTGWYDQPDQNHQFL
LKTINQIDKKFKSLKVTDIVYVGIGGSFTGIKTVLDFLKPKQRTGLKIHFVPDLSAFQAA
SVIKEIKNKSWALITTSKSGRTLEPALNFRIFRNLLNKRYGNKHYQRVVVITDEKKGLLT
KMASNHGYQKLVIDSNIGGRFSTLSPAGLLLAKLFGHDPKAILKGTLQAKKDLQTTSLEN
NSAYLYAVVRHWLYTTKKFKIEVCIAYHSLYEYLLLQHRQLFGESEGKNDKSLFPTFSIF
TVDLHSMGQLYQEGEKVFFETVIDVKNPLVNINLPPSDFDNDDELDFLLDKSLNEISDVA
IDSVIKAHYQANVSIIKLTLKEQSAFMFGYFYFWLSVATVMSGSLLGHNVFNQPGVEVYK
KLMFEKLRSGH
>sp|P47249|GYRB_MYCGE DNA gyrase subunit B OS=Mycoplasma genitalium (strain ATCC 33530 / G-37 / NCTC 10195) OX=243273 GN=gyrB PE=3 SV=1
MEENNKANIYDSSSIKVLEGLEAVRKRPGMYIGSTGEEGLHHMIWEIVDNSIDEAMGGFA
SFVKLTLEDNFVTRVEDDGRGIPVDIHPKTNRSTVETVFTVLHAGGKFDNDSYKVSGGLH
GVGASVVNALSSSFKVWVFRQNKKYFLSFSDGGKVIGDLVQEGNSEKEHGTIVEFVPDFS
VMEKSDYKQTVIVSRLQQLAFLNKGIRIDFVDNRKQNPQSFSWKYDGGLVEYIHHLNNEK
EPLFNEVIADEKTETVKAVNRDENYTVKVEVAFQYNKTYNQSIFSFCNNINTTEGGTHVE
GFRNALVKIINRFAVENKFLKDSDEKINRDDVCEGLTAIISIKHPNPQYEGQTKKKLGNT
EVRPLVNSVVSEIFERFMLENPQEANAIIRKTLLAQEARRRSQEARELTRRKSPFDSGSL
PGKLADCTTRDPSISELYIVEGDSAGGTAKTGRDRYFQAILPLRGKILNVEKSNFEQIFN
NAEISALVMAIGCGIKPDFELEKLRYSKIVIMTDADVDGAHIRTLLLTFFFRFMYPLVEQ
GNIFIAQPPLYKVSYSHKDLYMHTDVQLEQWKSQNPNVKFGLQRYKGLGEMDALQLWETT
MDPKVRTLLKVTVEDASIADKAFSLLMGDEVPPRREFIEKNARSVKNIDI
>sp|P47666|HPRR_MYCGE Hydroperoxide reductase OS=Mycoplasma genitalium (strain ATCC 33530 / G-37 / NCTC 10195) OX=243273 GN=MG427 PE=1 SV=1
MDKKYDITAVLNDDSSINAVSDNFQITLDARPKEKSKGINPLSAFLAGLAACELATANAM
AAAKMITLNKALINIKGYRLTNPSDGYFGLRELNIHWEIHSPNEEEEIKEFIDFVSKRCP
AHNTLHGTSNFKINISVTLVH
>sp|P47470|DYR_MYCGE Dihydrofolate reductase OS=Mycoplasma genitalium (strain ATCC 33530 / G-37 / NCTC 10195) OX=243273 GN=folA PE=3 SV=1
MLIAIWAMTQEGLIGNNNTLPWMIKQELAHFKKTTLFQALLMGRKTYESLPKVFEKRTIF
LLSKDQNYRFEEKGSEVKVINDFWPLIKSYQANKEKDLFICGGKSVYEQTINECDQLIVS
IIKKKYKGDQFLKVDLSKFVLNEVVEFEEFNVNYYRKKQQ
>sp|P47633|CH10_MYCGE 10 kDa chaperonin OS=Mycoplasma genitalium (strain ATCC 33530 / G-37 / NCTC 10195) OX=243273 GN=groS PE=3 SV=1
MNITPIHDNVLVSLVESNKEEVSKKGIITSLASNDKSDANANKGIVIALGAGPAYGKTEK
PKYAFGVGDIIYFKEYSGISFENEGNKYKIIGFEDVLAFEKPESGKQRKR
>sp|Q49412|ESL1_MYCGE Putative esterase/lipase 1 OS=Mycoplasma genitalium (strain ATCC 33530 / G-37 / NCTC 10195) OX=243273 GN=MG310 PE=3 SV=1
MRLEIENGLEFVNDPVVNELGKICFFHPFTGNLTNKLSFRSHFNRYSFYAINYPGHGNSV
INNPKQLEFSYWLEITKQFFDKHNLKDVILFGHSIGGGLAVALTNYLSSDQYKAVLLEAP
LNPAIVETPLNIVQNLIPDPDSDFAVIQKCLVYNIEKKLGANFKEYCEREKQKSIHQNQR
LKVMLEPSTLKQNIVLINAAFLKLNCPALWIHGKQDGIIKYLPSKAYYESLNNKQIQFKA
IEAAAHTPYFEQPQKFLSLVNDFFQLIS
>sp|P47246|EFTS_MYCGE Elongation factor Ts OS=Mycoplasma genitalium (strain ATCC 33530 / G-37 / NCTC 10195) OX=243273 GN=tsf PE=3 SV=1
MATKIELIKELRKSTQASVMDCKQALEKNNDDFEKAVKWLRENGIVKSTKKLNKVASEGI
IVLKSNLHKAIMVEINSQTDFVAKNQELKEFSDLMLEKIFEKVNPKTELVEIEKIQINND
EKVSEKLALIASKTDEKIVLRRVVVFETKTNQIFTYLHANKRIGVIIEIQGKLNEDDGKH
LAMHIAANSPQFIDQSDVNQTWLQNERNIIRSQAELEVKENPKKAIFLEKTIEGRVNKLL
IDTCLINQKYLIDETKTIGQFLKEKQAKVLKFIRYEVGEGIIKETVDFVSEVNAQIKQ
>sp|P47247|DPO3B_MYCGE Beta sliding clamp OS=Mycoplasma genitalium (strain ATCC 33530 / G-37 / NCTC 10195) OX=243273 GN=dnaN PE=3 SV=3
MKILINKSELNKILKKMNNVIISNNKIKPHHSYFLIEAKEKEINFYANNEYFSVKCNLNK
NIDILEQGSLIVKGKIFNDLINGIKEEIITIQEKDQTLLVKTKKTSINLNTINVNEFPRI
RFNEKNDLSEFNQFKINYSLLVKGIKKIFHSVSNNREISSKFNGVNFNGSNGKEIFLEAS
DTYKLSVFEIKQETEPFDFILESNLLSFINSFNPEEDKSIVFYYRKDNKDSFSTEMLISM
DNFMISYTSVNEKFPEVNYFFEFEPETKIVVQKNELKDALQRIQTLAQNERTFLCDMQIN
SSELKIRAIVNNIGNSLEEISCLKFEGYKLNISFNPSSLLDHIESFESNEINFDFQGNSK
YFLITSKSEPELKQILVPSR
>sp|P47627|ERA_MYCGE GTPase Era OS=Mycoplasma genitalium (strain ATCC 33530 / G-37 / NCTC 10195) OX=243273 GN=era PE=3 SV=1
MKVLKVGVLGPTNAGKSTLINFLHNDDSLMVSSMNNTTLLSISTEVINQANKNIVFIDVP
GFTEKKHSNYELITKEIRKALSGIDVLLLVVRSDQNNKIEFLKTQLQQLKRYQNLTRIFL
INKFHQKSLSEVNKAIILEEFKPQKTIEINLLKFDKNLFWSIFKQVELRYNIFRKDINFI
DANNDDFKILEGLREQIIFYCKNEIPHIARIEIIEKSFNKEKNLLKIHLVISVPKLSQKK
IIIGKNAEMIKAIGIATRKKLLNHFDCDIFIDIFVKTEKQKLPVYSFLSK
>sp|P47250|GYRA_MYCGE DNA gyrase subunit A OS=Mycoplasma genitalium (strain ATCC 33530 / G-37 / NCTC 10195) OX=243273 GN=gyrA PE=3 SV=1
MAKQQDQVDKIRENLDNSTVKSISLANELERSFMEYAMSVIVARALPDARDGLKPVHRRV
LYGAYIGGMHHDRPFKKSARIVGDVMSKFHPHGDMAIYDTMSRMAQDFSLRYLLIDGHGN
FGSIDGDRPAAQRYTEARLSKLAAELLKDIDKDTVDFIANYDGEEKEPTVLPAAFPNLLA
NGSSGIAVGMSTSIPSHNLSELIAGLIMLIDNPQCTFQELLTVIKGPDFPTGANIIYTKG
IESYFETGKGNVVIRSKVEIEQLQTRSALVVTEIPYMVNKTTLIEKIVELVKAEEISGIA
DIRDESSREGIRLVIEVKRDTVPEVLLNQLFKSTRLQVRFPVNMLALVKGAPVLLNMKQA
LEVYLDHQIDVLVRKTKFVLNKQQERYHILSGLLIAALNIDEVVAIIKKSANNQEAINTL
NTKFKLDEIQAKAVLDMRLRSLSVLEVNKLQTEQKELKDSIEFCKKVLADQKLQLKIIKE
ELQKINDQFGDERRSEILYDISEEIDDESLIKVENVVITMSTNGYLKRIGVDAYNLQHRG
GVGVKGLTTYVDDSISQLLVCSTHSDLLFFTDKGKVYRIRAHQIPYGFRTNKGIPAVNLI
KIEKDERICSLLSVNNYDDGYFFFCTKNGIVKRTSLNEFINILSNGKRAISFDDNDTLYS
VIKTHGNDEIFIGSTNGFVVRFHENQLRVLSRTARGVFGISLNKGEFVNGLSTSSNGSLL
LSVGQNGIGKLTSIDKYRLTKRNAKGVKTLRVTDRTGPVVTTTTVFGNEDLLMISSAGKI
VRTSLQELSEQGKNTSGVKLIRLKDNERLERVTIFKEELEDKEMQLEDVGSKQITQ
>sp|P47272|EFP_MYCGE Elongation factor P OS=Mycoplasma genitalium (strain ATCC 33530 / G-37 / NCTC 10195) OX=243273 GN=efp PE=3 SV=1
MAEMIEAKNLRNGQTIFGPNKEILLVLENTFNKTAMRQGIVKTKVKNLRTGAIVWLEFTG
DKLEQVIIDKKKMNFLYKDGNNFVFMDQKDYSQIEINEKKLEWEKNFITEEIEVTVITYQ
DEILGVNLPDLVPIEVEFAEDAIQGNTANMARKKARLVTGYELDVPQFINTGDKIVIATV
DGNYRERFNK
>sp|P47477|END4_MYCGE Probable endonuclease 4 OS=Mycoplasma genitalium (strain ATCC 33530 / G-37 / NCTC 10195) OX=243273 GN=nfo PE=3 SV=1
MPKLLGSFISFKAPNYFVQSAQDAIAIDATALMVFLGPPHSAYRVPFNKMQFSLGYELLK
TKNINSNGLVVHAPYIINCASKDPLKQQNAISVLTNEIQLCNLAGAHYLVLHPGSAVAQT
TNEALDNLVKVLNQVINKTKTTVICLETMAGKGNEIGRDLTELKYVIDRIVDKDRIGVCL
DTCHFHDSGIDFSDLTGVFNTITTKLGFEFLKVIHLNESKNNCGSKKDRHANINAGMIGF
ENLMKFISHPQIKDLPIILETPSTSLNYPTIYREEISQIRSWFKTYQPDAN
>sp|P47299|MANB_MYCGE Phosphomannomutase OS=Mycoplasma genitalium (strain ATCC 33530 / G-37 / NCTC 10195) OX=243273 GN=manB PE=3 SV=1
MDKLRLEVERWLNHPNVNWELKQQIKELNESEIQELFSLEKPLFGTAGVRNKMAPGYHGM
NVFSYAYLTQGYVKYIESINEPKRQLRFLVARDTRKNGGLFLETVCDVITSMGHLAYVFD
DNQPVSTPLVSHVIFKYGFSGGINITASHNPKDDNGFKVYDHTGAQLLDTQTNQLLSDLP
CVTSMLDLELQPNPKFVHTLDNEKVYKNYFRELKKVLVINNNNFKDIKVVFSGLNGTSVC
LMQRFLKYLGYSNIISVEEQNWFDENFENAPNLNPEYKDTWILAQKYAKKNNAKLIIMAD
PDADRFAIAELNNNQWHYFSGNETGAITAYYKLNHKVFKSPYIVSTFVSTYLVNKIAKRY
GAFVHRTNVGFKYIGQAINELSQTNELVVGFEEAIGLITSDKLNREKDAYQAAALLLEIA
RHCKEQNITLLDFYKRILSEFGEYFNLTISHPFKATATDWKEEIKALFNQLINANLTEVA
GFKVVKVHLDKQTNILEFGFENGWVKFRFSGTEPKLKFYFDLTNGTREALEKQAKKIYKF
FVNLLKLNKA
>sp|P47340|DNAB_MYCGE Replicative DNA helicase OS=Mycoplasma genitalium (strain ATCC 33530 / G-37 / NCTC 10195) OX=243273 GN=dnaB PE=3 SV=2
MGQQTSFKYANDSNIERAERRLMQAVAQNSEGIDLIFNKLEPIDFFATPFKLIFQTAKEN
YQLNNPIIGSGLLEAVKFKLDANDQSTKSELEILFTKILLIRLPPNQTEIKTLVDVVKKA
SIFRRLQQFAKRVYNEEFKLKEDRFEGYLQAIQDDFVKIIHSAFSNIFAFSYDEIANQEE
ALIKKVHRGELIISGLSSGFLKLDQLTSGWKPGELIVIAARPGRGKTALLINFMASAAKQ
IDPKTDVVLFFSLEMRNREIYQRHLMHESQTSYTLTNRQRINNVFEELMEASSRIKNLPI
KLFDYSSLTLQEIRNQITEVSKTSNVRLVIIDYLQLVNALKNNYGLTRQQEVTMISQSLK
AFAKEFNTPIIAAAQLSRRIEERKDSRPILSDLRESGSIEQDADMVLFIHRTNDDKKEQE
EENTNLFEVELILEKNRNGPNGKVKLNFRSDTSSFISQYSPSFDDQYS
>sp|Q9ZB79|ACPS_MYCGE Holo-[acyl-carrier-protein] synthase OS=Mycoplasma genitalium (strain ATCC 33530 / G-37 / NCTC 10195) OX=243273 GN=acpS PE=3 SV=1
MVVGIGIDVVQLKRFLTLVETSDCFAKRLLTSNELNSYWKLNNNQRANFLAVHWTLKEAI
YKATSHIKPLFTKLEIYKLNNQYRCEFIQNINLLLSVSYTNCHVSAICLAQQNG
>sp|P47296|DEOC_MYCGE Deoxyribose-phosphate aldolase OS=Mycoplasma genitalium (strain ATCC 33530 / G-37 / NCTC 10195) OX=243273 GN=deoC PE=3 SV=1
MKLEYNRIIDSTLVKADTLPHEIDTLCADAHKYQFFAVCVNPSYVSYAKNILKNTAVQLC
CVVGFPLGQTTQKQKVYEAKIAIKEGADEIDMVMNIAEFKKRCACVITEIRAVKKVCGKR
KLKVIIETALLTNDEIKDAVNVCIDGNADYVKTSTGFSFRGASLEDVQIMNNAAANLIKI
KASGGIKTAKQFIDLFQAGASRIGTSNAVQIMQELKKMNHEYH
>sp|P35888|DNAA_MYCGE Chromosomal replication initiator protein DnaA OS=Mycoplasma genitalium (strain ATCC 33530 / G-37 / NCTC 10195) OX=243273 GN=dnaA PE=1 SV=2
MEQFNAFKSLLKKHYEKTIGFHDKYIKDINRFVFKNNVLLILLENEFARNSLNDNSEIIH
LAESLYEGIKSVNFVNEQDFFFNLAKLEENSRDTLYQNSGLSKNYTFQNFVISEGNKRAY
EAGVRLAETQDNEFSPLFIYGETGLGKTHLLQAIGNEKFRNFPNARVKYVVSSDFAQEVV
DAFYQRDKGIEKLKKNYENLDLVLIDDTQIFGRKEKTLEILFNIFNNLVLNKKQIVLVSD
KAPDELIDIDARMISRFKSGLLLKIEKHNLSSLCEILTVKLKEKDPNIQITNEARHDAAQ
ISGNDVRALNGIATKLLFFAKTSKQNLINTENLKEILFEEFEKFHKKSFDPYLLIENVCR
RFNVPMDSVLSENRKAELVRVRDVCNYLLRQKYNMQFQQIGKIFKRSHSSVLMAVKRVAK
MIENDSSLRDVITSLVI
>sp|Q49418|ESL2_MYCGE Putative esterase/lipase 2 OS=Mycoplasma genitalium (strain ATCC 33530 / G-37 / NCTC 10195) OX=243273 GN=MG327 PE=3 SV=1
MLTSNKNTLFNSIFAFKPKKRKNVFIFLHGFGSEYASFSRIFSLFKKKKWPFFTFNFPGH
GDNESTDTDQLKLNHFVDLVCDFIVQKKLNNVILIGHSMGGAVAVLVNKVIPLKIKALIL
VAPMNQTSFSVNKKRILDTFFKRNNSNHKDFVEHEEKRKSLLKIAINAFKKRTTFKTLYS
DMVQNAKYGNDSLERAYEMIGNKPTLVILGANDIVTPTKASVDYLANKSDKIIFKVIDGV
GHSPHDSAPKLFFDYVLEFLDNLKKQRY
>sp|P47640|ATPG_MYCGE ATP synthase gamma chain OS=Mycoplasma genitalium (strain ATCC 33530 / G-37 / NCTC 10195) OX=243273 GN=atpG PE=3 SV=1
MAFIQEIKRRMNTVKSTIKITNAMKMVSRAKFIKFKKQFQEISLFFNEFYKAVGQVVVSL
KEPKKKPDNQKTLWIMMSSSLGLCGQHNSNMNKLLKANFKADDKIFFLGRKNQSFWNKNS
QYNPAVGFIDIQDRDINFDYCQTIFDQIMDAFKEFKLDRICMVYTKFKNSLIQQSQLFQV
FPFDVETFKTLNPVVTDQQLDFEPDQATIINLITPQFFDVALYGGLVETKLCESASRQNA
MEAATKNAKDLLDKYTLQFNKLRQNSITEEIIEVIGGMN
>sp|P20796|ADP1_MYCGE Adhesin P1 OS=Mycoplasma genitalium (strain ATCC 33530 / G-37 / NCTC 10195) OX=243273 GN=mgpA PE=3 SV=1
MHQPKKRLAKKSWAFLTAALTLGVITGVGGYFLFNQNKQRSSVSNFAYQPKQLSVKHQQA
VDETLTPWTWNNNNFSSLKITGENPGSFGLVRSQNDNLNISSVTKNSSDDNLKYLNAVEK
YLDGQQNFAIRRYDNNGRALYDINLAKMENPSTVQRGLNGEPIFDPFKGFGLTGNAPTDW
NEIKGKVPVEVVQSPHSPNLYFVLLVPKVALEYHNLNNQVVKESLEVKATQSSFNPTQRL
QKDSPVKDSSKQGEKLSETTASSMSSGMATSTRAKALKVEVERGSQSDSLLKNDFAKKPL
KHKNSSGEVKLEAEKEFTEAWKPLLTTDQIAREKGMGATVVSFYDAPYSENHTAFGLVDH
IDPKKMVENYPPSWKTPKWNHHGIWDYNARNLLLQTTGFFNPRRHPEWFDEGQAKADNTS
PGFKVGDTDHKKDGFKKNSSSPIALPFEAYFANIGNMVAIGNSVFIFGGNGHATKMFTTN
PLSIGVFRIKYTDNFSKSSVTGWPYAVLFGGLINPQTNGLKDLPLGTNRWFEYVPRMAVS
GVKWVGNQLVLAGTLTMGDTATVPRLKYDQLEKHLNLVAQGQGLLREDLQIFTPYGWANR
PDIPVGAWLQDEMGSKFGPHYFLNNPDIQDNVNNDTVEALISSYKNTDKLKHVYPYRYSG
LYAWQLFNWSNKLTNTPLSANFVNENSYAPNSLFAAILNEDLLTGLSDKIFYGKENEFAE
NEADRFNQLLSLNPNPNTNWARYLNVVQRFTTGPNLDSSTFDQFLDFLPWIGNGKPFSNS
PSPSTSASSSTPLPTFSNINVGVKSMITQHLNKENTRWVFIPNFSPDIWTGAGYRVQSAN
QKNGIPFEQVKPSNNSTPFDPNSDDNKVTPSGGSSKPTTYPALPNSISPTSDWINALTFT
NKNNPQRNQLLLRSLLGTIPVLINKSGDSNDQFNKDSEQKWDKTETNEGNLPGFGEVNGL
YNAALLHTYGFFGTNTNSTDPKIGFKADSSSSSSSTLVGSGLNWTSQDVGNLVVINDTSF
GFQLGGWFITFTDFIRPRTGYLGITLSSLQDQTIIWADQPWTSFKGSYLDSDGTPKSLWD
PTALKSLPNSSTTYDTNPTLSPSFQLYQPNKVKAYQTTNTYNKLIEPVDATSAATNMTSL
LKLLTTKNIKAKLGKGTASSQGNNNGGGVSQTINTITTTGNISEGLKEETSIQAETLKKF
FDSKQNNKSEIGIGDSTFTKMDGKLTGVVSTPLVNLINGQGATSDSDTEKISFKPGNQID
FNRLFTLPVTELFDPNTMFVYDQYVPLLVNLPSGFDQASIRLKVISYSVENQTLGVRLEF
KDPQTQQFIPVLNASSTGPQTVFQPFNQWADYVLPLIVTVPIVVIILSVTLGLTIGIPMH
RNKKALQAGFDLSNKKVDVLTKAVGSVFKEIINRTGISNAPKKLKQATPTKPTPKTPPKP
PVKQ
>sp|P47642|ATPD_MYCGE ATP synthase subunit delta OS=Mycoplasma genitalium (strain ATCC 33530 / G-37 / NCTC 10195) OX=243273 GN=atpH PE=3 SV=1
MINAQAFGTALFQLSEEQKQVKKIYEECHFFLKLMRNFKDGSLSFLLNSYTLTKPDKIRL
VDKLFKNHFCQVFVDFLKVIILKGYFTLVEQAIKYFFDNVESQKHIQFIKIITAFELSSK
QLNKIIAIMEKRFKTKVVYKTEIDRSLISGIRIESSSHLFEKNVRDELKRIMAHFI
>sp|P47277|DPO3_MYCGE DNA polymerase III PolC-type OS=Mycoplasma genitalium (strain ATCC 33530 / G-37 / NCTC 10195) OX=243273 GN=polC PE=3 SV=1
MVFNLENEKDKKVLALSNFLIDNNILDHNELNSLIERIESIYFNKYIEEKVFLFAITISR
PLTIDIWNALYEGFNELNEGFKADNESFKLTITFKENEPFFKSKNSFSSVTIAIIKDYFH
SFFSKDKKYKILIEQELSNPNFLSYENDELKAQCQTKELTEWLVQKSKSFIFWMNNAGFK
NFNFIALYPIDKNESKLKVKAVTVSQYDKQFETKVFATEFIPIHKINQQIDDVKIIGQIF
ELKTHESLTGKKTLNIYVTDFQLGGSLILKWSYTDEKKIEGITIGNWIKAHIQVERDPNT
QILYGIVREINPVEIPNNYKRLDLSKQKRVELVFHTKMTAFDGINDIEEYAQFAKERGWK
AITVTDKDNIHIYPKFYEVAKKYDLKAIYGLEFNLTDDHIKIVHNPDNTKLSDATFVIFD
IETTGLHGRYDDVIEFSARKIKNNSEIDHQQFFLKIDKPIPKTITEITKITDEMLEGGID
QQQGLEKIRNYLDDCVMVAHNGINFDLPFLQTQFEKYNIKPLTNPLIDTLCLSWALNPLF
SSHTLSNICSKLKLEFDDERLHRAEYDTEALKKVFFYFKKQLKEMGINTLTEIDQNLNKK
CQIDLMKRVFTNTAIVYVKNQRGFQNLYEMLSIALTDHNANRPLVLASSLAKFRKSFLLT
ENPVQGDIFKAALTKPINELEKAIEKVDFVLISQPNAYLGYTLREGLKKELINDAIKLVI
KTATKLKKLVAVASDAYFIHPWENEYYKAIVCAKGLGGKWHRHFNNKEKEQTVPEVFLHT
TDEMLKRMSFLGEDIAYKLVVENTNKIVKLLDLNELVPTKNKLYPPVMQDSNQKLIDKTW
KQAEKRYGKNLPKLIKERIEKELNAIISNGFGIVFWISHLLVEQSVKDGYFVGPRGSIGS
SLIANLIGISEINPLAAHYLCEQCHYFEVSDSVDDGYDLMIRDCPKCHEKASFKGDGHNI
PFATFMGFSGDKIPDIDLNFSSEYQAKAHDYVRKLFGVNNTFRAGTIATVAEKTAYGYAR
NYFEIIKRVDLATTAEIERFKQKLIGIKRTTGQHPGGIMIFPSDHSVYEFTPCGFPADDV
ESEWKTTHFEYDALGDAILKLDILGQDDPTMLKHLADLTKINPQNIPHFDKNLISMFSSN
KPLNLKPGIVDEVTGAVGIPEFGTKFVRKILEQTKPKDFADLIRVSGLSHGKNVWADNAQ
KLIKSNRLTLRDVIACRDDIMLYLINKGMQAKDAFEIMEKVRKGIKVNAKEVSLMQNCGV
EQYWINACLKINYLFPKAHAAAYVLMAWRIAWFKLYHPLSYYACLLSFKLKEHDINGFEK
GYEFIKNRLDELNKLYRIKKIKPKEAELLTSYEVYLEMMARNIKLQQISIQNSNARMFVE
HNGVLIAPFITIPGMGEAVASSIVEARNEKPFASLNDFKKRTKITKKHVETMEQLQLFDE
FEHQDDHKLFN
>sp|P47352|DEF_MYCGE Peptide deformylase OS=Mycoplasma genitalium (strain ATCC 33530 / G-37 / NCTC 10195) OX=243273 GN=def PE=3 SV=3
MTFQPTKTWLVFDDNALINKPTEAVNFPIDEQIETCIKKMIAYVDASYDGKAQEYDIIPG
IGIAANQIGYWKQLFYIHLNDLNKEKKCLLINPKIIDQSENKAFLESGEGCLSVKKQHKG
YVIRSEWITIKGYDWFEKKEITIKATGLFGMCLQHEFDHLQGRFFYQRINPLNPWFKKPE
WKVINPTLKTSNG
>sp|P47269|ALF_MYCGE Fructose-bisphosphate aldolase OS=Mycoplasma genitalium (strain ATCC 33530 / G-37 / NCTC 10195) OX=243273 GN=fba PE=3 SV=1
MLVNFKLMLQKAKLGKYAIPHININNYEWAKAVLTAANQANSPIIVSVSEGALKYMSGYS
VVIPLVKGLIESLSVKVPVTLHLDHGSYDACIQALQAGFSSVMFDGSHLPFEENFNKSKK
LIEIAQKTNASVELEVGTIGGEEDGVIGQGELANVDECKQIASLKPDALAAGIGNIHGIY
PKNWKGLNFPLIETISKITNLPLVLHGGSGILENDVKKAISLGICKLNINTECQLAFAHE
IRKYIESNKDLDLNKKGYDPRKLLKEPTQAIVDTCLEKIDLCGSRNKA
>sp|P47265|DNAJ_MYCGE Chaperone protein DnaJ OS=Mycoplasma genitalium (strain ATCC 33530 / G-37 / NCTC 10195) OX=243273 GN=dnaJ PE=3 SV=1
MAAGKRDYYEVLGISKNASSQDIKRAFRKLAMQYHPDRHKAENETTQKQNEEKFKEVNEA
YEVLSDEEKRKLYDQFGHEGLNASGFHEAGFNPFDIFNSVFGEGFSFGMDGDSPFDFIFN
RSKKRQQQIVVPYNLDIALVIEINFFEMTNGCNKTIKYERKVSCHSCNGFGAEGGESGLD
LCKDCNGNGFVIKNQRSIFGTIQSQVLCSTCNGQGKQIKVKCKTCRSNKYTVTNQIKEIN
IPAGMYSGEALVDESGGNEFKGHYGKLIIQVNVLASKIFKRSDNNVIANVLVDPMVAIVG
GVIELPTLEGIKEFNIRPGTKSGEQIVIPNGGIKFSKSFKRKAGDLIIIISYARPCEYTN
LELKKLREFIKPNQEVKQYLNTLKNEYKT
>sp|P47643|ATPF_MYCGE ATP synthase subunit b OS=Mycoplasma genitalium (strain ATCC 33530 / G-37 / NCTC 10195) OX=243273 GN=atpF PE=3 SV=1
MVKAKKLVFKWSLLVFSFFTLSLFLVSCTENVREIKSSSVINELFPNFWVFITHLLAFFI
LLTLMIFLFWKPTQRFLNNRKNLLEAQIKQANELEKQARNLLEESNQRHEKALIVSKEIV
DQANYEALQLKSEIEKTANRQANLMIFQARQEIEKERRSLKEQSIKESVELAMLAAQELI
LKKIDQKSDREFIDKFIRDLEANETEDD
>sp|P47254|MNME_MYCGE tRNA modification GTPase MnmE OS=Mycoplasma genitalium (strain ATCC 33530 / G-37 / NCTC 10195) OX=243273 GN=mnmE PE=3 SV=1
MKSEINIFALATAPFNSALHIIRFSGPDVYEILNKITNKKITRKGMQIQRTWIVDENNKR
IDDVLLFKFVSPNSYTGEDLIEISCHGNMLIVNEICALLLKKGGVYAKPGEFTQRSFLNG
KMSLQQASAVNKLILSPNLLVKDIVLNNLAGEMDQQLEQIAQQVNQLVMQMEVNIDYPEY
LDEQVELSTLNNKVKLIIEKLKRIIENSKQLKKLHDPFKIAIIGETNVGKSSLLNALLNQ
DKAIVSNIKGSTRDVVEGDFNLNGYLIKILDTAGIRKHKSGLEKAGIKKSFESIKQANLV
IYLLDATHPKKDLELISFFKKNKKDFFVFYNKKDLITNKFENSISAKQKDIKELVDLLTK
YINEFYKKIDQKIYLIENWQQILIEKIKEQLEQFLKQQKKYLFFDVLVTHLREAQQDILK
LLGKDVGFDLVNEIFNNFCLGK
>sp|P47443|GRPE_MYCGE Protein GrpE OS=Mycoplasma genitalium (strain ATCC 33530 / G-37 / NCTC 10195) OX=243273 GN=grpE PE=3 SV=1
MCEKSQTIKELLNAIRTLVVKNNKAKVSMIEKELLAFVSELDKKFKQQLNNFNELQQKIP
LLQKANEEFALKFERMQREAQNQIQAKLDELNLKNKKELEQAKKYAIAKTLDQPLNIIDQ
FEIALSYAQKDPQVKNYTTGFTMVLDAFSRWLEANGVTKIKIEPGMEFDEKIMSALELVD
SNLAKNKVVRVSKSGYKLYDKVIRFASVFVSKGNKKS
>sp|P47463|MRAZ_MYCGE Transcriptional regulator MraZ OS=Mycoplasma genitalium (strain ATCC 33530 / G-37 / NCTC 10195) OX=243273 GN=mraZ PE=3 SV=2
MLLGTFNLTLDNKNRISLPAKLRSFFDSSIVINRGFENCLEIRKPADFESYFQTFNNFPN
TQKDTRTLKRLIFANANLVELDSANRILIPNNLISDAKLDKEIVLIGQFDHLEVWDKVQY
EQYLASSESLETVAERMKDAK
>sp|P47419|IF1_MYCGE Translation initiation factor IF-1 OS=Mycoplasma genitalium (strain ATCC 33530 / G-37 / NCTC 10195) OX=243273 GN=infA PE=3 SV=1
MKNDKLFLTGKILEIIHGDKYRVMLENNVEVDAHLAGKMKMKRTKILPGDVVEVEFSPYD
LKLGRITQRK
>sp|Q49413|HMW1_MYCGE Cytadherence high molecular weight protein 1 OS=Mycoplasma genitalium (strain ATCC 33530 / G-37 / NCTC 10195) OX=243273 GN=hmw1 PE=3 SV=1
MAKNKQSVFEEKNYTQTEPENIFGDLYDGKSTVEEDPNIKVAYDADGNGYYIAFNKETGV
YYDPYGDTEYDISQLFDENGNPFVFDEKQEENDYLKYVGNPDYGSYDENGEWVWSGYFEN
DQWISTKESQPTDENYGFDSDLPPEVKQPESVEDNYGFDNDLPPEVKQPESVEDNYGFDN
DLPPEVKQPESVVDQPSSDDYFAKQPTDENYGFDNDLPPEVKQPESVVDQPSSDDHFAKQ
PESTTDSYSFDSDLPQPTLDQPSLDDHVQYNFDHHEELKPVAEEQNNYQVGFDQVQANLD
NNEEIQPTAEKKVTTDFESKQAQVVDSYQLPIDTDQQDQTTFSSSFETQPTVEQFDQVNS
EVNDQFKPEITKEPVLESSFNKQDVVETSDLNSESNLYSENNKDATNNDSLNSEFIQLNS
NSETASDDVHYESKSEPIHDYKFGSDLSQSNSNNSLESEPVKFNSETAPDAHFESQSEPV
DQVQYDIYQNEELKPTLDQPSSDDYFAKQPTDENYGFDNDLPPEVKQPESVVDQPSSDDH
FAKQPESTTDSYSFDSDLPQPTLDQPSLDDHVQYNFDHHEELKPVAEEQNNYQVGFDQVQ
ANLDNNEEIQPTAEKEVTTDFESKQAQVVDSYQLPIDTDQQDQTTFSSSFETQPTVEQFD
QVNSEVNDQFKPEITKEPVLESSFNKQDVVETSNYTNNLQKFDIQSDNKITITTKKSSPQ
IPTTLPISFVSNRIEYKPVETLALDNKESQQEQITINSITEDSKTLAKTLSVQLQQINSL
NNQSIVTSESVRLDKKDDQLTINTVNSEDQQPKIEVFVKAKEPVEEHSITQNKQSVEDKS
ELDNFNKKSDLYKIISELKRGELNPTINFDAIFQMNDYQMSVKQSFIHLNDFVTNYKNQI
SERYLIIKKELQSELSRLIDQNENLNVQFNNAKNLTTLQKEEMIRSLASDFAIAYKPSNS
YEQLQKSGEIMRHVQRAITENEKKIESIQGSLKQLKTVYNSCCETIMNNINKLDNTLRFA
KKEKDPLLLSNFDSVTDNGLVEPNQLMDDLIDFSNTFDNISNEQLDDFIYENMDRNIDFE
FEGFNNDFVDIDAKVMDSMSAFSVNDLDIETLVPDRTSNFSSLLDEDLFESSGDFSLDY
>sp|P47447|HRCA_MYCGE Heat-inducible transcription repressor HrcA OS=Mycoplasma genitalium (strain ATCC 33530 / G-37 / NCTC 10195) OX=243273 GN=hrcA PE=3 SV=1
MKNLTPRQAQILKAIINEYIAYAIPVGSKLLTKKYFKNLSGGTLRNEMAALEKKGFLKKN
HISSGRVPSQIGYQYYVKVLNVSNTTNDLKTRLRSVILQQHKTIDEVIELGVKFINEIIN
LPVVLTNFSSDEVLKKIDLIILDKSFALFLLVSASGKVFKKTISYANQRQFEDIVICVRI
FNDRIIDTRFSEINNQLEVLKEIIRTKVHEYQYVIDEILFKLFDLDQIEANKKIYGIQYL
AKQPEFANQEKLTKILNLLEDTSVWQQMAFINQTNQKTNIVFGDQLGFKEISVASTLINT
TSEAKHQLAIVGPTRMDYQKIKALLTTLKEEIEKYDKKIHNQT
>sp|P47300|NUSG_MYCGE Transcription termination/antitermination protein NusG OS=Mycoplasma genitalium (strain ATCC 33530 / G-37 / NCTC 10195) OX=243273 GN=nusG PE=3 SV=1
MQASELTPKWYVAPVSIKDEAVVKNLKAKIQALGFNHEIVDVKVLKEREVHEEVYSLKSG
KLPRSLKNTTFNKWFVLDDYRYLRVKISEKNLLGRYIYIKMIYSEDAWRIVRNFPGITGI
VGSSGRGALPIPLDEKDANNLEQMLKGISINPSKRIMLTNTAIIEMDSDKFDEKFQYILK
QKQAIQKPKEDEDSEIVDAEKLKEAFKKLQNSQEQDEWKEKATIIQSEQTKLDPSVLVPF
LGKYEILDTDNKVEQLFEFSVGNLVEVHLTDTIHVQGQIKALYQGTVNKAVVEIELTSKT
QLINLPLENLSFVEFE
>sp|P47332|LGT_MYCGE Phosphatidylglycerol--prolipoprotein diacylglyceryl transferase OS=Mycoplasma genitalium (strain ATCC 33530 / G-37 / NCTC 10195) OX=243273 GN=lgt PE=3 SV=1
MNRPSWSTAFNIGGGFPIQWYGIIVSIGIIFAILMFVFKLIYCYKLQDNSFYFFIFIAVL
TMVLGARLWSFVIGDSNFANNNFFDFRNGGLAIQGGILLTSIVGVIYFNFFLNSKTNKTK
TIAELLNNKNEIKAVYVERNISVLVMLDLIAPCVLIGQAIGRWGNFFNQEVYGFALAGTM
NDPQALANTQWGFLKILMPKVWDGMWIDGQFRIPLFLIESFFNTIFFVLIYFVMDFIRGV
KSGTIGFSYFLATGIIRLILENFRDQTFYFQTSITTSILFIVVGILGIFYCQFIHVKLRN
YFWTYFFLYAFYKVAAFFTTLFLNNRKQMAQQKFAFYEKSLPNKKRSFFEMKYYNDVTTP
KIYRLTDQEMKLFDKLEAVTTS
>sp|P47460|HMW2_MYCGE Cytadherence high molecular weight protein 2 OS=Mycoplasma genitalium (strain ATCC 33530 / G-37 / NCTC 10195) OX=243273 GN=hmw2 PE=3 SV=1
MKPFDKKPSLQPIYDIGFDDGYLQSEYEKNRSKTDVDKIENQLLKEIKSLEDELKNLKGL
KNQAEDNPELDKKINHLEVDLNRLVNEYKNFQFQKNHMVDKVSELDNLTRFYKNELTRLQ
QENADFLNSKYANLANFQANYHNKLNDFHRLIENQNQTINRLNQKINGNQNLIDNNVALL
QNPNITVEKKNYLLNVIDQLYNELDQLENQKRLLSIEYENTYRELVSADNELQNVYENID
QNQIQFKHQYQTYRDELSQLERKIQLTKQELVDKESALRVKIDDADFYINARLAELDDVA
KQLSFQDGITKQNAQHVEDKLVALNKEKDRLNTQKEAFFNLRQSALIDINKLQQENELFA
KHLEHQQNEFEQKQSDSLLKLETEYKALQHKINEFKNESATKSEELLNQERELFEKRREI
DTLLTQASLEYEHQRESSQLLKDKQNEVKQHFQNLEYAKKELDKERNLLDQQKKVDSEAI
FQLKEKVAQERKELEELYLVKKQKQDQKENELLFFEKQLKQHQADFENELEAKQQELFEA
KHALERSFIKLEDKEKDLNTKAQQIANEFSQLKTDKSKSADFELMLQNEYENLQQEKQKL
FQERTYFERNAAVLSNRLQQKREELLQQKETLDQLTKSFEQERLINQREHKELVASVEKQ
KEILGKKLQDFSQTSLNASKNLAEREMAIKFKEKEIEATEKQLLNDVNNAEVIQADLAQL
NQSLNQERSELQNAKQRIADFHNDSLKKLNEYELSLQKRLQELQTLEANQKQHSYQNQAY
FEGELDKLNREKQAFLNLRKKQTMEVDAIKQRLSDKHQALNMQQAELDRKTHELNNAFLN
HDADQKSLQDQLATVKETQKLIDLERSALLEKQREFAENVAGFKRHWSNKTSQLQKIYEL
TKKQESEQTQKETELKIAFSDLQKDYQVFELQKDQEFRQIEAKQRELDKLAEKNNQVKLE
LDNRFQALQNQKQDTVQAQLELEREQHQLNLEQTAFNQANESLLKQREQLTKKIQAFHYE
LKKRNQFLALKGKRLFAKEQDQQRKDQEINWRFKQFEKEYTDFDEAKKRELEELEKIRRS
LSQSNVELERKREKLATDFTNLNKVQHNTQINRDQLNSQIRQFLLERKNFQRFSNEANAK
KAFLIKRLRSFASNLKLQKEALAIQKLEFDKRDEQQKKELQQATLQLEQFKFEKQNFDIE
KQRQLVAIKTQCEKLSDEKKALNQKLVELKNLSQTYLANKNKAEYSQQQLQQKYTNLLDL
KENLERTKDQLDKKHRSIFARLTKFANDLRFEKKQLLKAQRIVDDKNRLLKENERNLHFL
SNETERKRAVLEDQISYFEKQRKQATDAILASHKEVKKKEGELQKLLVELETRKTKLNND
FAKFSRQREEFENQRLKLLELQKTLQTQTNSNNFKTKAIQEIENSYKRGMEELNFQKKEF
DKNKSRLYEYFRKMRDEIERKESQVKLVLKETQRKANLLEAQANKLNIEKNTIDFKEKEL
KAFKDKVDQDIDSTNKQRKELNELLNENKLLQQSLIERERAINSKDSLLNKKIETIKRQL
HDKEMRVLRLVDRMKLAEQKYQTEINRLRTQTFDSEKQDIKNFFPPLFKINGNDMAFPYL
YPWLYPQQKQDDNTLQIRQLFEQQLQFMQQRYENELNELRRQRNLLEKKLDQIQLESQLN
NKQSEFSKVESMMEKLLEKTESRLNDFDQKINYLTKKVNQHNTYQPSSYQPTPSYQDSDK
QQLLFRIQELEKQNLFQQQFQPAPAVVQQPTSFAAPNITKQQQIAQLNAEINNIKRLIAQ
KAASK
>sp|P47472|NRDI_MYCGE Protein NrdI OS=Mycoplasma genitalium (strain ATCC 33530 / G-37 / NCTC 10195) OX=243273 GN=nrdI PE=3 SV=1
MHKDIKLVKETEIRKPIGSPFIVYFSSISNNTHRFIEKLGFQHKRIPVDITQSITVSNEY
VLICPTYSGGGNQVEGAVPKQVIQFLNNKHNRELCRGVIASGNTNFGDTFCLAGTVISKK
LNVPLLYQFELLGTKNDVEQTQKIIANFFQNSN
