# Supplementary material for: Subtractive Genomics Approach for Identification of Novel Therapeutic Drug Targets in Mycoplasma genitalium
Source: Pathogens. 2021 Jul 21;10(8):921. doi: 10.3390/pathogens10080921 (PMC8402164; doi:10.3390/pathogens10080921)
Supplement: Supplementary file 1 [file pathogens-10-00921-s001.zip › S5 File. List of known 3D protein structure generated by PSI-BLAST.txt]

RID: A4WKS9S3016	
Job Title:8 sequences (sp|P22746|NRNA_MYCGE Bifunctional...				
Program: BLASTP 
Database: pdb PDB protein database
Query #1: sp|P22746|NRNA_MYCGE Bifunctional oligoribonuclease Query ID: lcl|Query_26656 Length: 318

Sequences producing significant alignments:
                                                                  Scientific      Common                     Max    Total Query   E   Per.   Acc.                        
Description                                                       Name            Name            Taxid      Score  Score cover Value Ident  Len        Accession        

Structure of Bacillus NanoRNase A (WT) [Bacillus subtilis subs... Bacillus sub... NA              224308     147    147   95%   3e-41 30.42  333        5J21_A           
Structure of Bacillus NanoRNase A active site mutant bound to ... Bacillus sub... NA              224308     143    143   95%   6e-40 30.10  333        5IPP_A           
Crystal structure of SH1221 protein from Staphylococcus...        Staphylococc... NA              279808     131    131   97%   2e-35 30.50  320        3DEV_A           
Structure of wildtype T.maritima PDE (TM1595) with AMP and Mn2... Thermotoga m... NA              243274     98.6   98.6  98%   5e-23 27.64  338        5O1U_A           
Structure of the inactive T.maritima PDE (TM1595) D80N D154N...   Thermotoga m... NA              2336       94.0   94.0  98%   2e-21 27.02  338        5O4Z_A           
Crystal structure of Rv2837c complexed with 5'-pApA and 5'-AMP... Mycobacteriu... NA              419947     60.1   60.1  91%   9e-10 23.68  340        5JJU_A           
Crystal structure of Rv2837c [Mycobacterium tuberculosis H37Rv]   Mycobacteriu... NA              83332      60.1   60.1  91%   1e-09 23.68  341        5CET_A           
Mn2+-GMP complex of nanoRNase (Nrn) from Bacteroides fragilis...  Bacteroides ... NA              295405     57.4   57.4  88%   8e-09 25.33  351        3W5W_A           
Crystal structure of an exopolyphosphatase-related protein fro... Bacteroides ... NA              817        50.8   50.8  88%   1e-06 25.00  343        4PY9_A           
Structure of mycobacterial nrnA homolog reveals multifunctiona... Mycolicibact... NA              246196     43.1   43.1  56%   4e-04 25.00  341        4LS9_A           

Alignments:
>Structure of Bacillus NanoRNase A (WT) [Bacillus subtilis subsp. subtilis str. 168]
Sequence ID: 5J21_A Length: 333 
>Structure of Bacillus NanoRNase A (WT) [Bacillus subtilis subsp. subtilis str. 168]
Sequence ID: 5J21_B Length: 333 >Structure of Bacillus NanoRNase A (WT) [Bacillus subtilis subsp. subtilis str. 168]
Sequence ID: 5J21_C Length: 333 >Structure of Bacillus NanoRNase A (WT) [Bacillus subtilis subsp. subtilis str. 168]
Sequence ID: 5J21_D Length: 333  
Range 1: 23 to 324

Score:147 bits(371), Expect:3e-41, 
Method:Compositional matrix adjust., 
Identities:94/309(30%), Positives:152/309(49%), Gaps:12/309(3%)

Query  7    TEAINAIKQFDKIVIFHHVRPDGDCLGAQQGLFHLIKANFKNKEVKCVGNNNNLFSFINM  66
            TE I  I  +D I++  HVRPD D  G+Q GL  +++  +  K +  VG      SF+  
Sbjct  23   TELIRTISLYDTIILHRHVRPDPDAYGSQCGLTEILRETYPEKNIFAVGTPEPSLSFLYS  82

Query  67   TFTNQIDESFLKEALAIVVDANYKNRIELRELLDKNLFKAVLRIDHHPNEDDLNTSFNFV  126
               +++D    + AL IV D   + RI+ +          +++IDHHPNED       +V
Sbjct  83   --LDEVDNETYEGALVIVCDTANQERIDDQRYPSG---AKLMKIDHHPNEDPYG-DLLWV  136

Query  127  EESYVACCEQIVEMATVAK---WTIPPVAATLLYIGIYTDSNRFLYSNTSYRTLYLAAIL  183
            + S  +  E I E+    K   W +   AA L+Y GI  D+ RFL+ NT+ +TL  A  L
Sbjct  137  DTSASSVSEMIYELYLEGKEHGWKLNTKAAELIYAGIVGDTGRFLFPNTTEKTLKYAGEL  196

Query  184  YKAKADIRIVHDHLNHTSLADLKFKKYVYNH--FKTQGQVIYFICTKKIQKRLRMTADQC  241
             +       + + L  T L  +K   +++ +      G    FI    ++K     ++  
Sbjct  197  IQYPFSSSELFNQLYETKLNVVKLNGFIFQNVSLSENGAASVFIKKDTLEKFGTTASEAS  256

Query  242  ARVNLLSNIADYKIWLFFIEQANNEIRIELRSNGINVRDIAIKYGGGGHNNASGAIITNK  301
              V  L NI+  + W+FF+E+ +++IR+  RS G  +  +A KY GGGH  ASGA I + 
Sbjct  257  QLVGTLGNISGIRAWVFFVEE-DDQIRVRFRSKGPVINGLARKYNGGGHPLASGASIYSW  315

Query  302  KQISDVVSD  310
             +   +++D
Sbjct  316  DEADRILAD  324


>Structure of Bacillus NanoRNase A active site mutant bound to a mononucleotide [Bacillus subtilis subsp. subtilis str. 168]
Sequence ID: 5IPP_A Length: 333 
>Structure of Bacillus NanoRNase A active site mutant bound to a mononucleotide [Bacillus subtilis subsp. subtilis str. 168]
Sequence ID: 5IPP_B Length: 333 >Structure of Bacillus NanoRNase A active site mutant bound to a mononucleotide [Bacillus subtilis subsp. subtilis str. 168]
Sequence ID: 5IPP_C Length: 333 >Structure of Bacillus NanoRNase A active site mutant bound to a mononucleotide [Bacillus subtilis subsp. subtilis str. 168]
Sequence ID: 5IPP_D Length: 333 >Bacillus NanoRNase A active site mutant bound to pAp [Bacillus subtilis subsp. subtilis str. 168]
Sequence ID: 5IUF_A Length: 333 >Bacillus NanoRNase A active site mutant bound to pAp [Bacillus subtilis subsp. subtilis str. 168]
Sequence ID: 5IUF_B Length: 333 >Bacillus NanoRNase A active site mutant bound to pAp [Bacillus subtilis subsp. subtilis str. 168]
Sequence ID: 5IUF_C Length: 333 >Bacillus NanoRNase A active site mutant bound to pAp [Bacillus subtilis subsp. subtilis str. 168]
Sequence ID: 5IUF_D Length: 333 >Bacillus NanoRNase A (H103A) + 2 divalent cations + PO4 at the active site [Bacillus subtilis subsp. subtilis str. 168]
Sequence ID: 5IZO_A Length: 333 >Bacillus NanoRNase A (H103A) + 2 divalent cations + PO4 at the active site [Bacillus subtilis subsp. subtilis str. 168]
Sequence ID: 5IZO_B Length: 333 >Bacillus NanoRNase A (H103A) + 2 divalent cations + PO4 at the active site [Bacillus subtilis subsp. subtilis str. 168]
Sequence ID: 5IZO_C Length: 333 >Bacillus NanoRNase A (H103A) + 2 divalent cations + PO4 at the active site [Bacillus subtilis subsp. subtilis str. 168]
Sequence ID: 5IZO_D Length: 333  
Range 1: 23 to 324

Score:143 bits(361), Expect:6e-40, 
Method:Compositional matrix adjust., 
Identities:93/309(30%), Positives:151/309(48%), Gaps:12/309(3%)

Query  7    TEAINAIKQFDKIVIFHHVRPDGDCLGAQQGLFHLIKANFKNKEVKCVGNNNNLFSFINM  66
            TE I  I  +D I++  HVRPD D  G+Q GL  +++  +  K +  VG      SF+  
Sbjct  23   TELIRTISLYDTIILHRHVRPDPDAYGSQCGLTEILRETYPEKNIFAVGTPEPSLSFLYS  82

Query  67   TFTNQIDESFLKEALAIVVDANYKNRIELRELLDKNLFKAVLRIDHHPNEDDLNTSFNFV  126
               +++D    + AL IV D   + RI+ +          +++ID HPNED       +V
Sbjct  83   --LDEVDNETYEGALVIVCDTANQERIDDQRYPSG---AKLMKIDAHPNEDPYG-DLLWV  136

Query  127  EESYVACCEQIVEMATVAK---WTIPPVAATLLYIGIYTDSNRFLYSNTSYRTLYLAAIL  183
            + S  +  E I E+    K   W +   AA L+Y GI  D+ RFL+ NT+ +TL  A  L
Sbjct  137  DTSASSVSEMIYELYLEGKEHGWKLNTKAAELIYAGIVGDTGRFLFPNTTEKTLKYAGEL  196

Query  184  YKAKADIRIVHDHLNHTSLADLKFKKYVYNH--FKTQGQVIYFICTKKIQKRLRMTADQC  241
             +       + + L  T L  +K   +++ +      G    FI    ++K     ++  
Sbjct  197  IQYPFSSSELFNQLYETKLNVVKLNGFIFQNVSLSENGAASVFIKKDTLEKFGTTASEAS  256

Query  242  ARVNLLSNIADYKIWLFFIEQANNEIRIELRSNGINVRDIAIKYGGGGHNNASGAIITNK  301
              V  L NI+  + W+FF+E+ +++IR+  RS G  +  +A KY GGGH  ASGA I + 
Sbjct  257  QLVGTLGNISGIRAWVFFVEE-DDQIRVRFRSKGPVINGLARKYNGGGHPLASGASIYSW  315

Query  302  KQISDVVSD  310
             +   +++D
Sbjct  316  DEADRILAD  324


>Crystal structure of SH1221 protein from Staphylococcus haemolyticus, Northeast Structural Genomics Consortium Target ShR87 [Staphylococcus haemolyticus JCSC1435]
Sequence ID: 3DEV_A Length: 320 
>Crystal structure of SH1221 protein from Staphylococcus haemolyticus, Northeast Structural Genomics Consortium Target ShR87 [Staphylococcus haemolyticus JCSC1435]
Sequence ID: 3DEV_B Length: 320  
Range 1: 7 to 313

Score:131 bits(330), Expect:2e-35, 
Method:Compositional matrix adjust., 
Identities:97/318(31%), Positives:160/318(50%), Gaps:20/318(6%)

Query  8    EAINAIKQFDKIVIFHHVRPDGDCLGAQQGLFHLIKANFKNKEVKCVGNNNNLFSFINMT  67
            E    +K+ + I+I  HVRPD D  G+Q GL   ++  F  K +   G      SFI   
Sbjct  7    EIXQRVKEAETIIIHRHVRPDPDAYGSQLGLKLYLERKFPEKNIYATGEAEPSLSFIGDL  66

Query  68   FTNQIDESFLKEALAIVVDANYKNRIELRELLDKNLFKAVLRIDHHPNEDDLNTSFNFVE  127
              ++ID+S   +AL IV D     RI+ +  L+    +++++IDHHP  D      NFV 
Sbjct  67   --DEIDDSVYSDALVIVCDTANAPRIDDQRYLNG---QSLIKIDHHPATDQYG-DVNFVN  120

Query  128  ESYVACCEQIVEMATVAK--WTIPPVAATLLYIGIYTDSNRFLYSNTSYRTLYLAAILYK  185
                +  E I +  +       I    A +LY+GI  D+ RFL+SNTS  T  +A+ L  
Sbjct  121  TEASSTSEIIFDFISHFNDLSIIDEHVARVLYLGIVGDTGRFLFSNTSPHTXEVASQLLA  180

Query  186  AKADIRIVHD-HLNHTSLADLK---FKKYVYNHFKTQGQVIY--FICTKKIQKRLRMTAD  239
               +    H+  LN  S  D K   F+ YV  +F+      Y     T  + K+  +  +
Sbjct  181  YPFN----HNAELNKXSEKDPKLXPFQGYVLQNFELSDSHEYCQIKITNDVLKQFDIQPN  236

Query  240  QCAR-VNLLSNIADYKIWLFFIEQANNEIRIELRSNGINVRDIAIKYGGGGHNNASGAII  298
            + ++ VN +++I+  KIW F +++ + +IR  +RS GI + D+A ++GGGGH NASG  +
Sbjct  237  EASQFVNTVADISGLKIWXFGVDEGD-QIRCRIRSKGITINDVANQFGGGGHPNASGVSV  295

Query  299  TNKKQISDVVSDCVKKIV  316
             +  +  ++     +K++
Sbjct  296  YSWDEFEELAQALRQKLL  313


>Structure of wildtype T.maritima PDE (TM1595) with AMP and Mn2+ [Thermotoga maritima MSB8]
Sequence ID: 5O1U_A Length: 338 
>Structure of wildtype T.maritima PDE (TM1595) with AMP and Mn2+ [Thermotoga maritima MSB8]
Sequence ID: 5O1U_B Length: 338 >Structure of wildtype T.maritima PDE (TM1595) in ligand-free state [Thermotoga maritima]
Sequence ID: 5O25_A Length: 338 >Structure of wildtype T.maritima PDE (TM1595) in ligand-free state [Thermotoga maritima]
Sequence ID: 5O25_B Length: 338  
Range 1: 5 to 316

Score:98.6 bits(244), Expect:5e-23, 
Method:Compositional matrix adjust., 
Identities:89/322(28%), Positives:144/322(44%), Gaps:20/322(6%)

Query  5    SITEAINAIKQFDKIVIFHHVRPDGDCLGAQQGLFHLIKANFKNKEVKCVGNNNNLFSFI  64
             + E +  + Q D+I++  H+ PDGDC+ +   L   +      KEVK   +    + F 
Sbjct  5    GMDEIVKVLSQHDRILVVGHIMPDGDCVSSVLSL--TLGLEKLGKEVKAAVDYKIPYVFE  62

Query  65   NMTFTNQIDESF-LKEALAIVVDANYKNRI-ELRELLDKNLFKAVLRIDHHPNEDDLNTS  122
               + ++I+E+      L +VVDA+  +RI + ++LLDK      + IDHH      NT+
Sbjct  63   KFPYIDKIEENPNFDPELLVVVDASSPDRIGKFQDLLDK---VPSVVIDHHST----NTN  115

Query  123  F---NFVEESYVACCEQIVEMATVAKWTIPPVAATLLYIGIYTDSNRFLYSNTSYRTLYL  179
            F   N+V+ S+ A  + I  +            ATL Y+GI TD+  F +SN   R    
Sbjct  116  FGNWNWVDPSFAATAQMIFRINKALGVEYDSNLATLNYLGIATDTGFFRHSNADVRVFED  175

Query  180  AAILYKAKADIRIVHDH-LNHTSLADLKFKKYVYNHFK--TQGQVIYFICTKKIQKRLRM  236
            A  L K  AD   V    L +      K    V    +    G++ Y         R   
Sbjct  176  AYKLVKMGADAHFVAKEILENKRFEQFKLFAEVLERLQLLENGKIAYSYIDYDTYLRHNC  235

Query  237  T-ADQCARVNLLSNIADYKIWLFFIEQANNEIRIELRS-NGINVRDIAIKYGGGGHNNAS  294
            T  D    V  L +I   ++ + F+E    +I + +RS +  NV ++A + GGGGH  A+
Sbjct  236  TDEDSAGFVGELRSIRGVEVAVLFMEFPRGKIHVSMRSKDWFNVNEVAFELGGGGHPRAA  295

Query  295  GAIITNKKQISDVVSDCVKKIV  316
            G     KK I +V+   +  ++
Sbjct  296  GVTFEGKK-IEEVIPRVINHLL  316


>Structure of the inactive T.maritima PDE (TM1595) D80N D154N mutant with substrate 5'-pApA [Thermotoga maritima]
Sequence ID: 5O4Z_A Length: 338 
>Structure of the inactive T.maritima PDE (TM1595) D80N D154N mutant with substrate 5'-pApG [Thermotoga maritima MSB8]
Sequence ID: 5O58_A Length: 338 >Structure of the inactive T.maritima PDE (TM1595) D80N D154N mutant with reaction products 2 AMP [Thermotoga maritima MSB8]
Sequence ID: 5O70_A Length: 338 >Structure of the inactive T.maritima PDE (TM1595) D80N D154N mutant with GMP and Mn2+ [Thermotoga maritima MSB8]
Sequence ID: 5O7F_A Length: 338 >Structure of the inactive T.maritima PDE (TM1595) D80N D154N mutant with GMP and Mn2+ [Thermotoga maritima MSB8]
Sequence ID: 5O7F_B Length: 338  
Range 1: 5 to 316

Score:94.0 bits(232), Expect:2e-21, 
Method:Compositional matrix adjust., 
Identities:87/322(27%), Positives:144/322(44%), Gaps:20/322(6%)

Query  5    SITEAINAIKQFDKIVIFHHVRPDGDCLGAQQGLFHLIKANFKNKEVKCVGNNNNLFSFI  64
             + E +  + Q D+I++  H+ PDGDC+ +   L   +      KEVK   +    + F 
Sbjct  5    GMDEIVKVLSQHDRILVVGHIMPDGDCVSSVLSL--TLGLEKLGKEVKAAVDYKIPYVFE  62

Query  65   NMTFTNQIDESF-LKEALAIVVDANYKNRI-ELRELLDKNLFKAVLRIDHHPNEDDLNTS  122
               + ++I+E+      L +VV+A+  +RI + ++LLDK      + IDHH      NT+
Sbjct  63   KFPYIDKIEENPNFDPELLVVVNASSPDRIGKFQDLLDK---VPSVVIDHHST----NTN  115

Query  123  F---NFVEESYVACCEQIVEMATVAKWTIPPVAATLLYIGIYTDSNRFLYSNTSYRTLYL  179
            F   N+V+ S+ A  + I  +            ATL Y+GI T++  F +SN   R    
Sbjct  116  FGNWNWVDPSFAATAQMIFRINKALGVEYDSNLATLNYLGIATNTGFFRHSNADVRVFED  175

Query  180  AAILYKAKADIRIVHDH-LNHTSLADLKFKKYVYNHFK--TQGQVIYFICTKKIQKRLRM  236
            A  L K  AD   V    L +      K    V    +    G++ Y         R   
Sbjct  176  AYKLVKMGADAHFVAKEILENKRFEQFKLFAEVLERLQLLENGKIAYSYIDYDTYLRHNC  235

Query  237  T-ADQCARVNLLSNIADYKIWLFFIEQANNEIRIELRS-NGINVRDIAIKYGGGGHNNAS  294
            T  D    V  L +I   ++ + F+E    +I + +RS +  NV ++A + GGGGH  A+
Sbjct  236  TDEDSAGFVGELRSIRGVEVAVLFMEFPRGKIHVSMRSKDWFNVNEVAFELGGGGHPRAA  295

Query  295  GAIITNKKQISDVVSDCVKKIV  316
            G     KK I +V+   +  ++
Sbjct  296  GVTFEGKK-IEEVIPRVINHLL  316


>Crystal structure of Rv2837c complexed with 5'-pApA and 5'-AMP [Mycobacterium tuberculosis H37Ra]
Sequence ID: 5JJU_A Length: 340 
>Crystal structure of Rv2837c complexed with 5'-pApA and 5'-AMP [Mycobacterium tuberculosis H37Ra]
Sequence ID: 5JJU_B Length: 340  
Range 1: 25 to 319

Score:60.1 bits(144), Expect:9e-10, 
Method:Compositional matrix adjust., 
Identities:72/304(24%), Positives:128/304(42%), Gaps:21/304(6%)

Query  18   KIVIFHHVRPDGDCLGAQQGLFHLIKANFKNKEVKCVGNNNNLFSFINMTFTNQI--DES  75
            ++ +  HV PD D +GA   L  ++    K  EV          S  ++   + +   E 
Sbjct  25   RVGVVCHVHPDADTIGAGLALALVLDGCGKRVEVSFAAPATLPESLRSLPGCHLLVRPEV  84

Query  76   FLKEA-LAIVVDANYKNRI-ELRELLDKNLFKAVLRIDHHPNEDDLNTSFNFVEESYVAC  133
              ++  L + VD    +R+  L +L D    + +L IDHH + D   T+ NF++ S  + 
Sbjct  85   MRRDVDLVVTVDIPSVDRLGALGDLTDSG--RELLVIDHHASNDLFGTA-NFIDPSADST  141

Query  134  CEQIVEMATVAKWTIPPVAATLLYIGIYTDSNRFLYSNTSYRTLYLAAILYKAKAD----  189
               + E+       I P  A  +Y G+ TD+  F ++  S R   LAA L +   D    
Sbjct  142  TTMVAEILDAWGKPIDPRVAHCIYAGLATDTGSFRWA--SVRGYRLAARLVEIGVDNATV  199

Query  190  IRIVHDHLNHTSLADLK----FKKYVYNHFKTQGQVIYFICTKKIQKRLRMTADQCARVN  245
             R + D    T L  L       + V      +G ++Y +   +     R + +  + V+
Sbjct  200  SRTLMDSHPFTWLPLLSRVLGSAQLVSEAVGGRG-LVYVVVDNREWVAAR-SEEVESIVD  257

Query  246  LLSNIADYKIWLFFIEQANNEIRIELRSNGINVRDIAIKYGGGGHNNASGAIITNKKQIS  305
            ++      ++   F E   +   + +R+  +N+  +A  +GGGGH  A+G   T    I 
Sbjct  258  IVRTTQQAEVAAVFKEVEPHRWSVSMRAKTVNLAAVASGFGGGGHRLAAG--YTTTGSID  315

Query  306  DVVS  309
            D V+
Sbjct  316  DAVA  319


>Crystal structure of Rv2837c [Mycobacterium tuberculosis H37Rv]
Sequence ID: 5CET_A Length: 341 
Range 1: 26 to 320

Score:60.1 bits(144), Expect:1e-09, 
Method:Compositional matrix adjust., 
Identities:72/304(24%), Positives:128/304(42%), Gaps:21/304(6%)

Query  18   KIVIFHHVRPDGDCLGAQQGLFHLIKANFKNKEVKCVGNNNNLFSFINMTFTNQI--DES  75
            ++ +  HV PD D +GA   L  ++    K  EV          S  ++   + +   E 
Sbjct  26   RVGVVCHVHPDADTIGAGLALALVLDGCGKRVEVSFAAPATLPESLRSLPGCHLLVRPEV  85

Query  76   FLKEA-LAIVVDANYKNRI-ELRELLDKNLFKAVLRIDHHPNEDDLNTSFNFVEESYVAC  133
              ++  L + VD    +R+  L +L D    + +L IDHH + D   T+ NF++ S  + 
Sbjct  86   MRRDVDLVVTVDIPSVDRLGALGDLTDSG--RELLVIDHHASNDLFGTA-NFIDPSADST  142

Query  134  CEQIVEMATVAKWTIPPVAATLLYIGIYTDSNRFLYSNTSYRTLYLAAILYKAKAD----  189
               + E+       I P  A  +Y G+ TD+  F ++  S R   LAA L +   D    
Sbjct  143  TTMVAEILDAWGKPIDPRVAHCIYAGLATDTGSFRWA--SVRGYRLAARLVEIGVDNATV  200

Query  190  IRIVHDHLNHTSLADLK----FKKYVYNHFKTQGQVIYFICTKKIQKRLRMTADQCARVN  245
             R + D    T L  L       + V      +G ++Y +   +     R + +  + V+
Sbjct  201  SRTLMDSHPFTWLPLLSRVLGSAQLVSEAVGGRG-LVYVVVDNREWVAAR-SEEVESIVD  258

Query  246  LLSNIADYKIWLFFIEQANNEIRIELRSNGINVRDIAIKYGGGGHNNASGAIITNKKQIS  305
            ++      ++   F E   +   + +R+  +N+  +A  +GGGGH  A+G   T    I 
Sbjct  259  IVRTTQQAEVAAVFKEVEPHRWSVSMRAKTVNLAAVASGFGGGGHRLAAG--YTTTGSID  316

Query  306  DVVS  309
            D V+
Sbjct  317  DAVA  320


>Mn2+-GMP complex of nanoRNase (Nrn) from Bacteroides fragilis [Bacteroides fragilis YCH46]
Sequence ID: 3W5W_A Length: 351 
Range 1: 22 to 317

Score:57.4 bits(137), Expect:8e-09, 
Method:Compositional matrix adjust., 
Identities:76/300(25%), Positives:126/300(42%), Gaps:24/300(8%)

Query  17   DKIVIFHHVRPDGDCLGAQQGLFHLIKANFKNKEVKCVGNNNNLFSFINMT--------F  68
            DKIVI  HV PDGD +G+  GL+H + +  K   V       +   ++  +        +
Sbjct  22   DKIVIVSHVSPDGDAIGSSLGLYHFLDSQDKIVNVIVPNAFPDFLKWMPGSKDILLYDRY  81

Query  69   TNQIDESFLKEALAIVVDANYKNRI-ELRELLDKNLFKAVLRIDHHPNEDD---LNTSFN  124
                D+  ++  +   +D N   RI E+ +++  +  + ++ IDHH   +D   +  S  
Sbjct  82   QEFADKLIMEADVICCLDFNALKRIDEMSDIVAASPGRKIM-IDHHLYPEDFCRITISHP  140

Query  125  FVEESYVACCEQIVEMATVAKWTIPPVAATLLYIGIYTDSNRFLYSNTSYRTLY--LAAI  182
             +  +       I  M   +   I    A  +Y G+ TD+  F Y N++ R +Y  ++ +
Sbjct  141  EISSTSELVFRLICRMGYFSD--ISKEGAECIYTGMMTDTGGFTY-NSNNREIYFIISEL  197

Query  183  LYKAKADIRIVHDHLNHTSLADLKFKKYVYNHFKTQGQV--IYFICTKKIQKRLR-MTAD  239
            L K      I     N  S + L+   YV ++ K            TK+ Q +   +  D
Sbjct  198  LSKGIDKDDIYRKVYNTYSESRLRLMGYVLSNMKVYKDYNSALISLTKEEQGKFDYIKGD  257

Query  240  QCARVNLLSNIADYKIWLFFIEQANNE-IRIELRSNGINV--RDIAIKYGGGGHNNASGA  296
                VN+  +I +     F  E    + I+I LRS G     R  A  + GGGH NASG 
Sbjct  258  SEGFVNIPLSIKNVCFSCFLREDTEKKMIKISLRSVGKFPCNRLAAEFFNGGGHLNASGG  317


>Crystal structure of an exopolyphosphatase-related protein from Bacteroides Fragilis. Northeast Structural Genomics target BFR192 [Bacteroides fragilis]
Sequence ID: 4PY9_A Length: 343 
Range 1: 22 to 317

Score:50.8 bits(120), Expect:1e-06, 
Method:Compositional matrix adjust., 
Identities:76/304(25%), Positives:123/304(40%), Gaps:32/304(10%)

Query  17   DKIVIFHHVRPDGDCLGAQQGLFHLIKANFKNKEVKCV-------------GNNNNLFSF  63
            DKIVI  HV PDGD +G+  GL+H + +  ++K V  +             G+ + L   
Sbjct  22   DKIVIVSHVSPDGDAIGSSLGLYHFLDS--QDKIVNVIVPNAFPDFLKWXPGSKDILLYD  79

Query  64   INMTFTNQIDESFLKEALAIV-VDANYKNRIELRELLDKNLFKAVLRIDHHPNEDDLNTS  122
                F +++    + EA  I  +D N   RI+    +        + IDHH   +D    
Sbjct  80   RYQEFADKL----IXEADVICCLDFNALKRIDEXSDIVAASPGRKIXIDHHLYPEDF-CR  134

Query  123  FNFVEESYVACCEQIVEMATVAKW--TIPPVAATLLYIGIYTDSNRFLYSNTSYRTLY--  178
                     +  E +  +     +   I    A  +Y G  TD+  F Y N++ R +Y  
Sbjct  135  ITISHPEISSTSELVFRLICRXGYFSDISKEGAECIYTGXXTDTGGFTY-NSNNREIYFI  193

Query  179  LAAILYKAKADIRIVHDHLNHTSLADLKFKKYVYNH---FKTQGQVIYFICTKKIQKRLR  235
            ++ +L K      I     N  S + L+   YV ++   +K     +  +  ++  K   
Sbjct  194  ISELLSKGIDKDDIYRKVYNTYSESRLRLXGYVLSNXKVYKDYNSALISLTKEEQGKFDY  253

Query  236  MTADQCARVNLLSNIADYKIWLFFIEQANNE-IRIELRSNGINV--RDIAIKYGGGGHNN  292
            +  D    VN+  +I +     F  E    + I+I LRS G     R  A  + GGGH N
Sbjct  254  IKGDSEGFVNIPLSIKNVCFSCFLREDTEKKXIKISLRSVGKFPCNRLAAEFFNGGGHLN  313

Query  293  ASGA  296
            ASG 
Sbjct  314  ASGG  317


>Structure of mycobacterial nrnA homolog reveals multifunctional nuclease activities [Mycolicibacterium smegmatis MC2 155]
Sequence ID: 4LS9_A Length: 341 
>Structure of mycobacterial nrnA homolog reveals multifunctional nuclease activities [Mycolicibacterium smegmatis MC2 155]
Sequence ID: 4LS9_B Length: 341  
Range 1: 31 to 210

Score:43.1 bits(100), Expect:4e-04, 
Method:Compositional matrix adjust., 
Identities:46/184(25%), Positives:78/184(42%), Gaps:7/184(3%)

Query  9    AINAIKQFDKIVIFHHVRPDGDCLGAQQGLFHLIKANFKNKEVKCVGNNNNLFSFINMTF  68
            A + +     + +  HV PD D +GA   L  ++ A+ K+ EV          S  ++  
Sbjct  31   AADLLTAASSVSVICHVYPDADTIGAGLALAQVLAASGKHVEVSFATPAQLPESLQSLPG  90

Query  69   TNQI--DESFLKEA-LAIVVDANYKNRIELRELLDKNLFKAVLRIDHHPNEDDLNTSFNF  125
             + +   E+  ++A L + VD    NR+     L     + VL IDHH +     T+ N+
Sbjct  91   GHLLVAPEAXRRDADLVVTVDIPSINRLGALSGL-AGPGREVLVIDHHASNQLFGTA-NY  148

Query  126  VEESYVACCEQIVEMATVAKWTIPPVAATLLYIGIYTDSNRFLYSNTSYRTLYLAAILYK  185
            ++ S  +    + E+       I    A  LY G+ TD+  F ++    R   LAA L +
Sbjct  149  IDPSADSTTXLVAELLDAWGKPIDEKVAHCLYAGLTTDTGSFRWATA--RAHRLAARLVE  206

Query  186  AKAD  189
               D
Sbjct  207  LGVD  210


Query #2: sp|P35888|DNAA_MYCGE Chromosomal replication initiator protein Query ID: lcl|Query_26657 Length: 437

Sequences producing significant alignments:
                                                                  Scientific      Common                     Max    Total Query   E   Per.   Acc.                        
Description                                                       Name            Name            Taxid      Score  Score cover Value Ident  Len        Accession        

Structure for the N-terminus of chromosomal replication...        Mycoplasma g... NA              2097       201    201   22%   2e-63 100.00 107        2JMP_A           
Replication initiator DnaA bound to AMPPCP and single-stranded... Aquifex aeol... NA              63363      156    156   76%   1e-43 33.14  324        3R8F_A           
Structure of AMPPCP-bound DnaA from Aquifex aeolicus [Aquifex...  Aquifex aeol... NA              63363      156    156   76%   1e-43 33.14  323        2HCB_A           
Crystal structure of domain III from the Thermotoga maritima...   Thermotoga m... NA              2336       157    157   71%   6e-43 33.23  440        2Z4R_A           
Crystal Structure Of Dna Replication Initiation Factor [Aquife... Aquifex aeol... NA              63363      154    154   76%   6e-43 33.14  324        1L8Q_A           
E. coli DnaBC apo complex [Escherichia coli]                      Escherichia ... NA              562        44.3   44.3  36%   2e-04 23.46  245        6QEL_G           
Solution Structure Of Protein NMB1076 From Neisseria...           Neisseria me... NA              491        38.5   38.5  26%   0.005 26.45  149        2KJQ_A           
Crystal structure of the FtsH ATPase domain from Thermus...       Thermus ther... NA              274        38.1   38.1  22%   0.020 27.45  278        1IY2_A           
Crystal structure of the FtsH ATPase domain from Thermus...       Thermus ther... NA              274        37.7   37.7  22%   0.020 27.45  254        1IXZ_A           
Whole cytosolic region of ATP-dependent metalloprotease FtsH...   Thermus ther... NA              274        37.4   37.4  29%   0.040 24.82  499        2DHR_A           

Alignments:
>Structure for the N-terminus of chromosomal replication initiation protein dnaA from M. genitalium [Mycoplasma genitalium]
Sequence ID: 2JMP_A Length: 107 
Range 1: 8 to 107

Score:201 bits(510), Expect:2e-63, 
Method:Compositional matrix adjust., 
Identities:100/100(100%), Positives:100/100(100%), Gaps:0/100(0%)

Query  1    MEQFNAFKSLLKKHYEKTIGFHDKYIKDINRFVFKNNVLLILLENEFARNSLNDNSEIIH  60
            MEQFNAFKSLLKKHYEKTIGFHDKYIKDINRFVFKNNVLLILLENEFARNSLNDNSEIIH
Sbjct  8    MEQFNAFKSLLKKHYEKTIGFHDKYIKDINRFVFKNNVLLILLENEFARNSLNDNSEIIH  67

Query  61   LAESLYEGIKSVNFVNEQDFFFNLAKLEENSRDTLYQNSG  100
            LAESLYEGIKSVNFVNEQDFFFNLAKLEENSRDTLYQNSG
Sbjct  68   LAESLYEGIKSVNFVNEQDFFFNLAKLEENSRDTLYQNSG  107


>Replication initiator DnaA bound to AMPPCP and single-stranded DNA [Aquifex aeolicus]
Sequence ID: 3R8F_A Length: 324 
>Replication initiator DnaA bound to AMPPCP and single-stranded DNA [Aquifex aeolicus]
Sequence ID: 3R8F_B Length: 324 >Replication initiator DnaA bound to AMPPCP and single-stranded DNA [Aquifex aeolicus]
Sequence ID: 3R8F_C Length: 324 >Replication initiator DnaA bound to AMPPCP and single-stranded DNA [Aquifex aeolicus]
Sequence ID: 3R8F_D Length: 324  
Range 1: 4 to 315

Score:156 bits(394), Expect:1e-43, 
Method:Compositional matrix adjust., 
Identities:112/338(33%), Positives:182/338(53%), Gaps:29/338(8%)

Query  101  LSKNYTFQNFVISEGNKRAYEAGVRLAETQDNEFSPLFIYGETGLGKTHLLQAIGNE-KF  159
            L+  YT +NF++ EGN+ AYE      E   + ++P+FIYG  G GKTHLLQA GNE K 
Sbjct  4    LNPKYTLENFIVGEGNRLAYEVVKEALENLGSLYNPIFIYGSVGTGKTHLLQAAGNEAKK  63

Query  160  RNFPNARVKYVVSSDFAQEVVDAFYQRDKGIEKLKKNYENLDLVLIDDTQIFGRKEKTLE  219
            R +   RV Y  + DFAQ +V+  + +   I + +  Y+++DL+L+DD Q    KE+T  
Sbjct  64   RGY---RVIYSSADDFAQAMVE--HLKKGTINEFRNMYKSVDLLLLDDVQFLSGKERTQI  118

Query  220  ILFNIFNNLVLNKKQIVLVSDKAPDELIDIDARMISRFKSGLLLKIEKHNLSSLCEILTV  279
              F+IFN L L +KQI+L SD+ P +L  +  R++SRF+ G+L++IE  N +   +I+  
Sbjct  119  EFFHIFNTLYLLEKQIILASDRHPQKLDGVSDRLVSRFEGGILVEIELDNKTRF-KIIKE  177

Query  280  KLKEKDPNIQITNEARHDAAQISGNDVRALNGIATKLLFFAKTSKQNLINTENLKEILFE  339
            KLKE   N+++  E   D    +  +VR + G            K  LI  +      FE
Sbjct  178  KLKE--FNLELRKEV-IDYLLENTKNVREIEG------------KIKLIKLKG-----FE  217

Query  340  EFEKFHKKSFDPYL-LIENVCRRFNVPMDSVLSENRKAELVRVRDVCNYLLRQKYNMQFQ  398
              E+  +K  D  + ++E V   + V ++ +LS+ R       R +  YL R+  +    
Sbjct  218  GLERKERKERDKLMQIVEFVANYYAVKVEDILSDKRNKRTSEARKIAMYLCRKVCSASLI  277

Query  399  QIGKIFKRS-HSSVLMAVKRVAKMIENDSSLRDVITSL  435
            +I + FKR  H++V+ A++ V +  + D   + ++  L
Sbjct  278  EIARAFKRKDHTTVIHAIRSVEEEKKKDRKFKHLVGFL  315


>Structure of AMPPCP-bound DnaA from Aquifex aeolicus [Aquifex aeolicus]
Sequence ID: 2HCB_A Length: 323 
>Structure of AMPPCP-bound DnaA from Aquifex aeolicus [Aquifex aeolicus]
Sequence ID: 2HCB_B Length: 323 >Structure of AMPPCP-bound DnaA from Aquifex aeolicus [Aquifex aeolicus]
Sequence ID: 2HCB_C Length: 323 >Structure of AMPPCP-bound DnaA from Aquifex aeolicus [Aquifex aeolicus]
Sequence ID: 2HCB_D Length: 323  
Range 1: 3 to 314

Score:156 bits(394), Expect:1e-43, 
Method:Compositional matrix adjust., 
Identities:112/338(33%), Positives:182/338(53%), Gaps:29/338(8%)

Query  101  LSKNYTFQNFVISEGNKRAYEAGVRLAETQDNEFSPLFIYGETGLGKTHLLQAIGNE-KF  159
            L+  YT +NF++ EGN+ AYE      E   + ++P+FIYG  G GKTHLLQA GNE K 
Sbjct  3    LNPKYTLENFIVGEGNRLAYEVVKEALENLGSLYNPIFIYGSVGTGKTHLLQAAGNEAKK  62

Query  160  RNFPNARVKYVVSSDFAQEVVDAFYQRDKGIEKLKKNYENLDLVLIDDTQIFGRKEKTLE  219
            R +   RV Y  + DFAQ +V+  + +   I + +  Y+++DL+L+DD Q    KE+T  
Sbjct  63   RGY---RVIYSSADDFAQAMVE--HLKKGTINEFRNMYKSVDLLLLDDVQFLSGKERTQI  117

Query  220  ILFNIFNNLVLNKKQIVLVSDKAPDELIDIDARMISRFKSGLLLKIEKHNLSSLCEILTV  279
              F+IFN L L +KQI+L SD+ P +L  +  R++SRF+ G+L++IE  N +   +I+  
Sbjct  118  EFFHIFNTLYLLEKQIILASDRHPQKLDGVSDRLVSRFEGGILVEIELDNKTRF-KIIKE  176

Query  280  KLKEKDPNIQITNEARHDAAQISGNDVRALNGIATKLLFFAKTSKQNLINTENLKEILFE  339
            KLKE   N+++  E   D    +  +VR + G            K  LI  +      FE
Sbjct  177  KLKE--FNLELRKEV-IDYLLENTKNVREIEG------------KIKLIKLKG-----FE  216

Query  340  EFEKFHKKSFDPYL-LIENVCRRFNVPMDSVLSENRKAELVRVRDVCNYLLRQKYNMQFQ  398
              E+  +K  D  + ++E V   + V ++ +LS+ R       R +  YL R+  +    
Sbjct  217  GLERKERKERDKLMQIVEFVANYYAVKVEDILSDKRNKRTSEARKIAMYLCRKVCSASLI  276

Query  399  QIGKIFKRS-HSSVLMAVKRVAKMIENDSSLRDVITSL  435
            +I + FKR  H++V+ A++ V +  + D   + ++  L
Sbjct  277  EIARAFKRKDHTTVIHAIRSVEEEKKKDRKFKHLVGFL  314


>Crystal structure of domain III from the Thermotoga maritima replication initiation protein DnaA [Thermotoga maritima]
Sequence ID: 2Z4R_A Length: 440 
>Crystal structure of domain III from the Thermotoga maritima replication initiation protein DnaA [Thermotoga maritima]
Sequence ID: 2Z4R_B Length: 440 >Crystal structure of domain III from the Thermotoga maritima replication initiation protein DnaA [Thermotoga maritima]
Sequence ID: 2Z4R_C Length: 440 >Crystal structure of domain III from the Thermotoga maritima replication initiation protein DnaA [Thermotoga maritima]
Sequence ID: 2Z4S_A Length: 440  
Range 1: 96 to 402

Score:157 bits(398), Expect:6e-43, 
Method:Compositional matrix adjust., 
Identities:105/316(33%), Positives:178/316(56%), Gaps:14/316(4%)

Query  99   SGLSKNYTFQNFVISEGNKRAYEAGVRLAETQDNEFSPLFIYGETGLGKTHLLQAIGNEK  158
            + L+ +YTF+NFV+  GN  AY A + +A+     ++PLFIYG  GLGKTHLLQ+IGN  
Sbjct  96   TPLNPDYTFENFVVGPGNSFAYHAALEVAK-HPGRYNPLFIYGGVGLGKTHLLQSIGNYV  154

Query  159  FRNFPNARVKYVVSSDFAQEVVDAFYQRDKGIEKLKKNY-ENLDLVLIDDTQIFGRKEKT  217
             +N P+ RV Y+ S  F  ++VD+   ++  + + ++ Y + +D++LIDD Q    K   
Sbjct  155  VQNEPDLRVMYITSEKFLNDLVDSM--KEGKLNEFREKYRKKVDILLIDDVQFLIGKTGV  212

Query  218  LEILFNIFNNLVLNKKQIVLVSDKAPDELIDIDARMISRFKSGLLLKIEKHNLSSLCEIL  277
               LF+ FN L  + KQIV+ SD+ P +L +   R++SRF+ GL+ K+E  +  +   I 
Sbjct  213  QTELFHTFNELHDSGKQIVICSDREPQKLSEFQDRLVSRFQMGLVAKLEPPDEETRKSIA  272

Query  278  TVKLKEKDPNIQITNEARHDAAQISGNDVRALNGIATKLLFFAKTSKQNLINTENLKE--  335
               L+ +  + ++  E  +  A+   +++R L G   KLL + +T+ + +    +LKE  
Sbjct  273  RKMLEIE--HGELPEEVLNFVAENVDDNLRRLRGAIIKLLVYKETTGKEV----DLKEAI  326

Query  336  ILFEEFEKFHK-KSFDPY-LLIENVCRRFNVPMDSVLSENRKAELVRVRDVCNYLLRQKY  393
            +L ++F K ++ K+ DP   LIE V +   VP + +LS +R  + +  R +  Y+ +   
Sbjct  327  LLLKDFIKPNRVKAMDPIDELIEIVAKVTGVPREEILSNSRNVKALTARRIGMYVAKNYL  386

Query  394  NMQFQQIGKIFKRSHS  409
                + I + F RSH 
Sbjct  387  KSSLRTIAEKFNRSHP  402


>Crystal Structure Of Dna Replication Initiation Factor [Aquifex aeolicus]
Sequence ID: 1L8Q_A Length: 324 
Range 1: 4 to 315

Score:154 bits(390), Expect:6e-43, 
Method:Compositional matrix adjust., 
Identities:112/338(33%), Positives:180/338(53%), Gaps:29/338(8%)

Query  101  LSKNYTFQNFVISEGNKRAYEAGVRLAETQDNEFSPLFIYGETGLGKTHLLQAIGNE-KF  159
            L+  YT +NF++ EGN+ AYE      E   + ++P+FIYG  G GKTHLLQA GNE K 
Sbjct  4    LNPKYTLENFIVGEGNRLAYEVVKEALENLGSLYNPIFIYGSVGTGKTHLLQAAGNEAKK  63

Query  160  RNFPNARVKYVVSSDFAQEVVDAFYQRDKGIEKLKKNYENLDLVLIDDTQIFGRKEKTLE  219
            R +   RV Y  + DFAQ  V+  + +   I + +  Y+++DL+L+DD Q    KE+T  
Sbjct  64   RGY---RVIYSSADDFAQAXVE--HLKKGTINEFRNXYKSVDLLLLDDVQFLSGKERTQI  118

Query  220  ILFNIFNNLVLNKKQIVLVSDKAPDELIDIDARMISRFKSGLLLKIEKHNLSSLCEILTV  279
              F+IFN L L +KQI+L SD+ P +L  +  R++SRF+ G+L++IE  N +   +I+  
Sbjct  119  EFFHIFNTLYLLEKQIILASDRHPQKLDGVSDRLVSRFEGGILVEIELDNKTRF-KIIKE  177

Query  280  KLKEKDPNIQITNEARHDAAQISGNDVRALNGIATKLLFFAKTSKQNLINTENLKEILFE  339
            KLKE   N+++  E   D    +  +VR + G            K  LI  +      FE
Sbjct  178  KLKE--FNLELRKEV-IDYLLENTKNVREIEG------------KIKLIKLKG-----FE  217

Query  340  EFEKFHKKSFDPYL-LIENVCRRFNVPMDSVLSENRKAELVRVRDVCNYLLRQKYNMQFQ  398
              E+  +K  D    ++E V   + V ++ +LS+ R       R +  YL R+  +    
Sbjct  218  GLERKERKERDKLXQIVEFVANYYAVKVEDILSDKRNKRTSEARKIAXYLCRKVCSASLI  277

Query  399  QIGKIFKRS-HSSVLMAVKRVAKMIENDSSLRDVITSL  435
            +I + FKR  H++V+ A++ V +  + D   + ++  L
Sbjct  278  EIARAFKRKDHTTVIHAIRSVEEEKKKDRKFKHLVGFL  315


>E. coli DnaBC apo complex [Escherichia coli]
Sequence ID: 6QEL_G Length: 245 
>E. coli DnaBC apo complex [Escherichia coli]
Sequence ID: 6QEL_H Length: 245 >E. coli DnaBC apo complex [Escherichia coli]
Sequence ID: 6QEL_I Length: 245 >E. coli DnaBC apo complex [Escherichia coli]
Sequence ID: 6QEL_J Length: 245 >E. coli DnaBC apo complex [Escherichia coli]
Sequence ID: 6QEL_K Length: 245 >E. coli DnaBC apo complex [Escherichia coli]
Sequence ID: 6QEL_L Length: 245 >E. coli DnaBC complex bound to ssDNA [Escherichia coli]
Sequence ID: 6QEM_G Length: 245 >E. coli DnaBC complex bound to ssDNA [Escherichia coli]
Sequence ID: 6QEM_H Length: 245 >E. coli DnaBC complex bound to ssDNA [Escherichia coli]
Sequence ID: 6QEM_I Length: 245 >E. coli DnaBC complex bound to ssDNA [Escherichia coli]
Sequence ID: 6QEM_J Length: 245 >E. coli DnaBC complex bound to ssDNA [Escherichia coli]
Sequence ID: 6QEM_K Length: 245 >E. coli DnaBC complex bound to ssDNA [Escherichia coli]
Sequence ID: 6QEM_L Length: 245  
Range 1: 65 to 224

Score:44.3 bits(103), Expect:2e-04, 
Method:Compositional matrix adjust., 
Identities:38/162(23%), Positives:70/162(43%), Gaps:4/162(2%)

Query  101  LSKNYTFQNF-VISEGNKRAYEAGVRLAETQDNEFSPLFIYGETGLGKTHLLQAIGNEKF  159
            L +N +F+N+ V  EG   A     +  E  D   +     G+ G GK HL  AI NE  
Sbjct  65   LHQNCSFENYRVECEGQMNALSKARQYVEEFDGNIASFIFSGKPGTGKNHLAAAICNELL  124

Query  160  RNFPNARVKYVVSSDFAQEVVDAFYQRDKGIEKLKKNYENLDLVLIDDTQIFGRKEKTLE  219
                   V  +  +D    + D F       E+L  +  N+DL++ID+  +    +    
Sbjct  125  --LRGKSVLIITVADIMSAMKDTFRNSGTSEEQLLNDLSNVDLLVIDEIGVQTESKYEKV  182

Query  220  ILFNIFNNLVLNKKQIVLVSDKAPDELID-IDARMISRFKSG  260
            I+  I +    +K+   ++++   +E+   +  R++ R + G
Sbjct  183  IINQIVDRRSSSKRPTGMLTNSNMEEMTKLLGERVMDRMRLG  224


>Solution Structure Of Protein NMB1076 From Neisseria meningitidis. Northeast Structural Genomics Consortium Target MR101B. [Neisseria meningitidis serogroup B]
Sequence ID: 2KJQ_A Length: 149 
Range 1: 39 to 139

Score:38.5 bits(88), Expect:0.005, 
Method:Compositional matrix adjust., 
Identities:32/121(26%), Positives:59/121(48%), Gaps:24/121(19%)

Query  137  LFIYGETGLGKTHLLQAIGNEKFRNFPNARVKYVVSSDFAQEVVDAFYQRDKGIEKLKKN  196
            ++++GE G GK+HLLQA   +      NA   Y+ ++  +  + DA ++           
Sbjct  39   IYVWGEEGAGKSHLLQAWVAQALEAGKNA--AYIDAA--SMPLTDAAFEA----------  84

Query  197  YENLDLVLIDDTQIFGRKEKTLEILFNIFNNLVLNKKQIVLV-SDKAPDELI---DIDAR  252
                + + +D  +  G +E+ L  LF+IFN    + K  +L+ S+  P +L+   D+  R
Sbjct  85   ----EYLAVDQVEKLGNEEQAL--LFSIFNRFRNSGKGFLLLGSEYTPQQLVIREDLRTR  138

Query  253  M  253
            M
Sbjct  139  M  139


>Crystal structure of the FtsH ATPase domain from Thermus thermophilus [Thermus thermophilus]
Sequence ID: 1IY2_A Length: 278 
Range 1: 64 to 150

Score:38.1 bits(87), Expect:0.020, 
Method:Compositional matrix adjust., 
Identities:28/102(27%), Positives:47/102(46%), Gaps:17/102(16%)

Query  118  RAYEAGVRLAETQDNEFSPLFIYGETGLGKTHLLQAIGNEKFRNFPNARVKYVVS--SDF  175
            R +E G R+ +        + + G  G+GKTHL +A+  E       ARV ++ +  SDF
Sbjct  64   RFHEMGARIPKG-------VLLVGPPGVGKTHLARAVAGE-------ARVPFITASGSDF  109

Query  176  AQEVVDAFYQRDKGIEKLKKNYENLDLVLIDDTQIFGRKEKT  217
             +  V     R + + +  K +    +V ID+    GRK  +
Sbjct  110  VEMFVGVGAARVRDLFETAKRHAPC-IVFIDEIDAVGRKRGS  150


>Crystal structure of the FtsH ATPase domain from Thermus thermophilus [Thermus thermophilus]
Sequence ID: 1IXZ_A Length: 254 
>Crystal structure of the FtsH ATPase domain with AMP-PNP from Thermus thermophilus [Thermus thermophilus]
Sequence ID: 1IY0_A Length: 254 >Crystal structure of the FtsH ATPase domain with ADP from Thermus thermophilus [Thermus thermophilus]
Sequence ID: 1IY1_A Length: 254  
Range 1: 40 to 126

Score:37.7 bits(86), Expect:0.020, 
Method:Compositional matrix adjust., 
Identities:28/102(27%), Positives:47/102(46%), Gaps:17/102(16%)

Query  118  RAYEAGVRLAETQDNEFSPLFIYGETGLGKTHLLQAIGNEKFRNFPNARVKYVVS--SDF  175
            R +E G R+ +        + + G  G+GKTHL +A+  E       ARV ++ +  SDF
Sbjct  40   RFHEMGARIPKG-------VLLVGPPGVGKTHLARAVAGE-------ARVPFITASGSDF  85

Query  176  AQEVVDAFYQRDKGIEKLKKNYENLDLVLIDDTQIFGRKEKT  217
             +  V     R + + +  K +    +V ID+    GRK  +
Sbjct  86   VEMFVGVGAARVRDLFETAKRHAPC-IVFIDEIDAVGRKRGS  126


>Whole cytosolic region of ATP-dependent metalloprotease FtsH (G399L) [Thermus thermophilus]
Sequence ID: 2DHR_A Length: 499 
>Whole cytosolic region of ATP-dependent metalloprotease FtsH (G399L) [Thermus thermophilus]
Sequence ID: 2DHR_B Length: 499 >Whole cytosolic region of ATP-dependent metalloprotease FtsH (G399L) [Thermus thermophilus]
Sequence ID: 2DHR_C Length: 499 >Whole cytosolic region of ATP-dependent metalloprotease FtsH (G399L) [Thermus thermophilus]
Sequence ID: 2DHR_D Length: 499 >Whole cytosolic region of ATP-dependent metalloprotease FtsH (G399L) [Thermus thermophilus]
Sequence ID: 2DHR_E Length: 499 >Whole cytosolic region of ATP-dependent metalloprotease FtsH (G399L) [Thermus thermophilus]
Sequence ID: 2DHR_F Length: 499  
Range 1: 55 to 180

Score:37.4 bits(85), Expect:0.040, 
Method:Compositional matrix adjust., 
Identities:35/141(25%), Positives:59/141(41%), Gaps:29/141(20%)

Query  118  RAYEAGVRLAETQDNEFSPLFIYGETGLGKTHLLQAIGNEKFRNFPNARVKYVVS--SDF  175
            R +E G R+ +        + + G  G+GKTHL +A+  E       ARV ++ +  SDF
Sbjct  55   RFHEMGARIPKG-------VLLVGPPGVGKTHLARAVAGE-------ARVPFITASGSDF  100

Query  176  AQEVVDAFYQRDKGIEKLKKNYENLDLVLIDDTQIFGRK------------EKTLEILFN  223
             +  V     R + + +  K +    +V ID+    GRK            E+TL  L  
Sbjct  101  VEMFVGVGAARVRDLFETAKRHAPC-IVFIDEIDAVGRKRGSGVGGGNDEREQTLNQLLV  159

Query  224  IFNNLVLNKKQIVLVSDKAPD  244
              +    +   +V+ +   PD
Sbjct  160  EMDGFEKDTAIVVMAATNRPD  180


Query #3: sp|P47299|MANB_MYCGE Phosphomannomutase OS=Mycoplasma genitalium Query ID: lcl|Query_26658 Length: 550

Sequences producing significant alignments:
                                                                  Scientific      Common                     Max    Total Query   E   Per.   Acc.                        
Description                                                       Name            Name            Taxid      Score  Score cover Value Ident  Len        Accession        

Crystal Structure of Pyrococcus horikoshii...                     Pyrococcus h... NA              53953      92.8   92.8  86%   2e-19 24.79  455        1WQA_A           
Crystal structure of putative phosphomannomutase from Thermus...  Thermus ther... NA              274        85.1   85.1  89%   5e-17 23.87  464        1TUO_A           
Crystal structure of GlmM from Staphylococcus aureus...           Staphylococc... NA              1280       81.6   81.6  92%   5e-16 24.08  455        6GYZ_A           
Crystal structure of Sulfolobus tokodaii...                       Sulfurisphae... NA              111955     69.3   69.3  78%   5e-12 25.11  455        2F7L_A           
Crystal structure of putative phosphoglucomutase from Thermus...  Thermus ther... NA              300852     63.9   63.9  78%   3e-10 22.70  524        2Z0F_A           
crystal structure of phosphoglucosamine mutase from B. anthrac... Bacillus ant... NA              1392       56.6   56.6  60%   5e-08 23.96  469        3PDK_A           
Crystal structure of a bacterial phosphoglucomutase, an enzyme... Salmonella e... NA              90371      56.2   56.2  89%   9e-08 21.89  570        3OLP_A           
Crystal structure of a bacterial phosphoglucomutase, an enzyme... Salmonella e... NA              99287      55.5   55.5  89%   2e-07 21.89  570        3NA5_A           
Structure of a phosphoglucosamine mutase from Francisella...      Francisella ... NA              119856     52.4   52.4  57%   1e-06 24.35  443        3I3W_A           
Crystal Structure of wild-type unphosphorylated PMM/PGM...        Pseudomonas ... NA              208964     49.7   49.7  39%   8e-06 26.24  455        4MRQ_A           

Alignments:
>Crystal Structure of Pyrococcus horikoshii phosphomannomutase/phosphoglucomutase complexed with Mg2+ [Pyrococcus horikoshii]
Sequence ID: 1WQA_A Length: 455 
>Crystal Structure of Pyrococcus horikoshii phosphomannomutase/phosphoglucomutase complexed with Mg2+ [Pyrococcus horikoshii]
Sequence ID: 1WQA_B Length: 455 >Crystal Structure of Pyrococcus horikoshii phosphomannomutase/phosphoglucomutase complexed with Mg2+ [Pyrococcus horikoshii]
Sequence ID: 1WQA_C Length: 455 >Crystal Structure of Pyrococcus horikoshii phosphomannomutase/phosphoglucomutase complexed with Mg2+ [Pyrococcus horikoshii]
Sequence ID: 1WQA_D Length: 455  
Range 1: 4 to 430

Score:92.8 bits(229), Expect:2e-19, 
Method:Compositional matrix adjust., 
Identities:120/484(25%), Positives:199/484(41%), Gaps:64/484(13%)

Query  43   LFGTAGVRN----KMAPGYHGMNVFSYAYLTQGYVKYIESINEPKRQLRFLVARDTRKNG  98
            LFGT GVR     K+ P +      ++  L +          E +++   +V RDTR +G
Sbjct  4    LFGTFGVRGIANEKITPEFAMKIGMAFGTLLK---------REGRKKPLVVVGRDTRVSG  54

Query  99   GLFLETVCDVITSMGHLAYVFDDNQPVSTPLVSHVIFKYGFSGGINITASHNPKDDNGFK  158
             +  E +   + S+G       D     TP V      +   GG  ITASHNP + NG K
Sbjct  55   EMLKEALISGLLSVGCDVI---DVGIAPTPAVQWATKHFNADGGAVITASHNPPEYNGIK  111

Query  159  VYDHTGAQLLDTQTNQLLSDLPCVTSMLDLELQPNPKF--VHTLDNEKVYKNYFRELKKV  216
            + +  G  L   +          V  +   E     K+  +  +  E + K Y   +K  
Sbjct  112  LLEPNGMGLKKERE-------AIVEELFFKEDFDRAKWYEIGEVRREDIIKPYIEAIKSK  164

Query  217  LVINNNNFKDIKVVFSGLNGTSVCLMQRFLKYLGYSNIISVEEQNWFDENFENAPNLNPE  276
            + +     +   VV    NG     +   L+ LG   +I+V  Q   D  F   P  NPE
Sbjct  165  VDVEAIKKRKPFVVVDTSNGAGSLTLPYLLRELG-CKVITVNAQP--DGYF---PARNPE  218

Query  277  YKDTWILA-QKYAKKNNAKLIIMADPDADRFAIAELNNNQWHYFSGNETGAITAYYKLNH  335
              +  +    +  K   A   +  D DADR    + N     +  G++T A+ A   L  
Sbjct  219  PNEENLKEFMEIVKALGADFGVAQDGDADRAVFIDENG---RFIQGDKTFALVADAVLKE  275

Query  336  KVFKSPYIVSTFVSTYLVNKIAKRYGAFVHRTNVGFKYIGQAINELSQTNELVVGFEEAI  395
            K      +V+T  ++ L++ IAK++GA V RT VG   + +A+ E    N   +G EE  
Sbjct  276  K--GGGLLVTTVATSNLLDDIAKKHGAKVMRTKVGDLIVARALYE----NNGTIGGEENG  329

Query  396  GLITSDKLNREKDAYQAAALLLEIARHCKEQNITLLDFYKRILSEFGEYFNLTISHPFKA  455
            G+I  + +     A   A ++   A+  K+        +  ++ E  +Y+ +        
Sbjct  330  GVIFPEHVLGRDGAMTVAKVVEIFAKSGKK--------FSELIDELPKYYQIK-------  374

Query  456  TATDWKEEIKALFNQLINANLTEVAGFKVVKVHLDKQTNILEFGFENGWVKFRFSGTEPK  515
            T    + +  A+ N++  A +    G+ V        T+  +  FE+GWV  R SGTEP 
Sbjct  375  TKRHVEGDRHAIVNKV--AEMARERGYTV------DTTDGAKIIFEDGWVLVRASGTEPI  426

Query  516  LKFY  519
            ++ +
Sbjct  427  IRIF  430


>Crystal structure of putative phosphomannomutase from Thermus Thermophilus HB8 [Thermus thermophilus]
Sequence ID: 1TUO_A Length: 464 
Range 1: 14 to 461

Score:85.1 bits(209), Expect:5e-17, 
Method:Compositional matrix adjust., 
Identities:122/511(24%), Positives:203/511(39%), Gaps:80/511(15%)

Query  44   FGTAGVRNKMAPGYHGMNVFSYAYLTQGYVKYIESINEPKRQLRFLVARDTRKNGGLFLE  103
            FGT G R  +A        F++A L +    Y   + E    L  +V  DTR     F  
Sbjct  14   FGTEGFRGVIA------REFTFATLHRLAEAYGRHLLERGGGL-VVVGHDTRFLADAFAR  66

Query  104  TVCDVITSMGHLAYVFDDNQPVSTPLVSHVIFKYGFSGGINITASHNPKDDNGFKVYDHT  163
             +   +  MG    +     PV TPL+S  +     +GG  +TASHNP    G K  D T
Sbjct  67   ALSGHLAGMGLKVVLL--KGPVPTPLLSFAVRHLKAAGGAMLTASHNPPQYLGVKFKDAT  124

Query  164  GAQLLDTQTNQLLSDLPCVTSMLDLELQPNPKFVHTLDNEKVYKNYFRELKKVLVINNNN  223
            G  +   +   + + +P     L+   +       TLD   + + YF  LK  L      
Sbjct  125  GGPIAQEEAKAIEALVPEEARALEGAYE-------TLD---LREAYFEALKAHL------  168

Query  224  FKDIKVV--FSG------LNGTSVCLMQRFLKYLGYSNIISVEEQNWFDENFENAPNLNP  275
              D+K +  FSG      + G     ++ FL+++G    I V           +  N  P
Sbjct  169  --DLKALSGFSGVLYHDSMGGAGAGFLKGFLRHVGLE--IPVRPIREEPHPLFHGVNPEP  224

Query  276  EYKDTWILAQKYAKKNNAKLIIMADPDADRFAIAELNNNQWHYFSGNETGAITAYYKL--  333
              K+  +       +      +  D DADR  +         +F+ ++     A Y+   
Sbjct  225  IPKNLGVTLAVLGPETPPSFAVATDGDADRVGVVLPGGV---FFNPHQVLTTLALYRFRK  281

Query  334  NHKVFKSPYIVSTFVSTYLVNKIAKRYGAFVHRTNVGFKYIGQAINELSQTNELVVGFEE  393
             H+       V  F  T+L++++ +R G  V  T VGFK+    I E     +  +G EE
Sbjct  282  GHRG----RAVKNFAVTWLLDRLGERLGFGVTTTPVGFKW----IKEEFLKGDCFIGGEE  333

Query  394  AIGLITSDKLNREKDAYQAAALLLE-IARHCKEQNITLLDFYKRILSEFG-----EYFNL  447
            + G+   + L  E+D    + LLLE +A   K+    L + +K + +  G     +  +L
Sbjct  334  SGGVGYPEHLP-ERDGILTSLLLLESVAATGKD----LAEQFKEVEALTGLTHAYDRLDL  388

Query  448  TISHPFKATATDWKEEIKALFNQLINANLTEVAGFKVVKVHLDKQTNILEFGFENGWVKF  507
             +  P   T       +  L  + ++               LD     +++ +E  WV F
Sbjct  389  PLKAPLDLTPFREPRPLAGLTPKGVDT--------------LDG----VKWLYEEAWVLF  430

Query  508  RFSGTEPKLKFYFDLTNGTR-EALEKQAKKI  537
            R SGTEP ++ Y +  +     AL ++A+K+
Sbjct  431  RASGTEPVVRIYVEAQSPELVRALLEEARKL  461


>Crystal structure of GlmM from Staphylococcus aureus [Staphylococcus aureus]
Sequence ID: 6GYZ_A Length: 455 
>Crystal structure of GlmM from Staphylococcus aureus [Staphylococcus aureus]
Sequence ID: 6GYZ_B Length: 455  
Range 1: 5 to 451

Score:81.6 bits(200), Expect:5e-16, 
Method:Compositional matrix adjust., 
Identities:124/515(24%), Positives:212/515(41%), Gaps:77/515(14%)

Query  44   FGTAGVRN----KMAPGYHGMNVFSYAYLTQGYVKYIESINEPKRQLRFLVARDTRKNGG  99
            FGT GVR     ++ P          A+    Y  Y+ + N+ ++  R LV RDTR +G 
Sbjct  5    FGTDGVRGVANQELTP--------ELAFKLGRYGGYVLAHNKGEKHPRVLVGRDTRVSGE  56

Query  100  LFLETVCDVITSMGHLAYVFDDNQPVSTPLVSHVIFKYGFSGGINITASHNPKDDNGFKV  159
            +    +   + S+G           +STP V+++    G   G+ I+ASHNP  DNG K 
Sbjct  57   MLESALIAGLISIGAEVMRLG---IISTPGVAYLTRDMGAELGVMISASHNPVADNGIKF  113

Query  160  YDHTGAQLLDTQTNQLLSDLPCVTSMLDLELQPNPKFVHTLDNEKV-YKNYFRELKKVL-  217
            +   G +L D Q N+       + ++LD   Q NP+    + N+ V Y +YF   +K L 
Sbjct  114  FGSDGFKLSDEQENE-------IEALLD---QENPELPRPVGNDIVHYSDYFEGAQKYLS  163

Query  218  ---VINNNNFKDIKVVFSGLNGTSVCLMQRFLKYLGYSNIISVEEQNWFDENFENAPNLN  274
                  + NF+ +K+   G NG++  L       L           + ++ N E   + +
Sbjct  164  YLKSTVDVNFEGLKIALDGANGSTSSLAPFLFGDLEADTETIGCSPDGYNIN-EKCGSTH  222

Query  275  PEYKDTWILAQKYAKKNNAKLIIMADPDADRFAIAELNNNQWHYFSGNETGAITAYYKLN  334
            PE      LA+K   +  +   +  D D DR  IA   N Q     G++   I       
Sbjct  223  PEK-----LAEKVV-ETESDFGLAFDGDGDRI-IAVDENGQI--VDGDQIMFIIGQEMHK  273

Query  335  HKVFKSPYIVSTFVSTYLVNKIAKRYGAFVHRTNVGFKYIGQAINELSQTNELVVGFEEA  394
            ++   +  IVST +S     K  ++ G   ++T VG +Y+   + E+ + N  + G  E 
Sbjct  274  NQELNNDMIVSTVMSNLGFYKALEQEGIKSNKTKVGDRYV---VEEMRRGNYNLGG--EQ  328

Query  395  IGLITSDKLNREKDAYQAAALLLEIARHCKEQNITLLDFYKRILSEFGEYFNLTISHPFK  454
             G I     N   D        +++A   K    +L +   ++        N+ ++  ++
Sbjct  329  SGHIVMMDYNTTGDGLLTG---IQLASVIKMTGKSLSELAGQMKKYPQSLINVRVTDKYR  385

Query  455  ATATDWKEEIKALFNQLINANLTEVAGFKVVKVHLDKQTNILEFGFENGWVKFRFSGTEP  514
                   EE         N ++ EV     V+V ++ +  IL           R SGTEP
Sbjct  386  V------EE---------NVDVKEV--MTKVEVEMNGEGRIL----------VRPSGTEP  418

Query  515  KLKFYFDLTNGTREALEKQAKKIYKFFVNLLKLNK  549
             ++   +    T E  E+ A++I     + + L+K
Sbjct  419  LVRVMVEAA--TDEDAERFAQQIADVVQDKMGLDK  451


>Crystal structure of Sulfolobus tokodaii phosphomannomutase/phosphoglucomutase [Sulfurisphaera tokodaii]
Sequence ID: 2F7L_A Length: 455 
>Crystal structure of Sulfolobus tokodaii phosphomannomutase/phosphoglucomutase [Sulfurisphaera tokodaii]
Sequence ID: 2F7L_B Length: 455  
Range 1: 39 to 431

Score:69.3 bits(168), Expect:5e-12, 
Method:Compositional matrix adjust., 
Identities:111/442(25%), Positives:173/442(39%), Gaps:59/442(13%)

Query  87   RFLVARDTRKNGGLFLETVCDVITSMGHLAYVFDDNQPVSTPLVSHVIFKYGFSGGINIT  146
            + LV RD R  G + ++ V   + S+G   Y   D     TP + + +   G+ GG+ IT
Sbjct  39   KILVGRDVRAGGDMLVKIVEGGLLSVGVEVY---DGGMAPTPALQYAVKTLGYDGGVVIT  95

Query  147  ASHNPKDDNGFKVYDHTGAQLLDTQTNQLLSDL-------PCVTSMLDLELQPNPKFVHT  199
            ASHNP   NG KV D  G ++   + N+ + DL           S L  E++   + + T
Sbjct  96   ASHNPAPYNGIKVVDKDGIEIRREKENE-IEDLFFTERFNTIEWSSLTTEVKREDRVIST  154

Query  200  LDNEKVYKNYFRELKKVLVINNNNFKDIKVVFSGLNGTSVCLMQRFLKYLGYSNIISVEE  259
              N  +      ++KK         K+ KV+    N           + LG   I ++  
Sbjct  155  YVNGILSHVDIEKIKK---------KNYKVLIDPANSVGALSTPLVARALG-CKIYTING  204

Query  260  QNWFDENFENAPNLNPEYKDTWILAQKYAKKNNAKLIIMADPDADR-FAIAELNNNQWHY  318
                D  F +A    P + D+     +  K     L +  D DADR   I      QW  
Sbjct  205  N--LDPLF-SARQPEPTF-DSLKETAEVVKTLKVDLGVAHDGDADRAIFIDSEGRVQW--  258

Query  319  FSGNETGAITAYYKL--NHKVFKSPYIVSTFVSTYLVNKIAKRYGAFVHRTNVGFKYIGQ  376
              G+ +G + +Y+    N K  K   IV+   S+ LV +   +Y   V  T VG   I  
Sbjct  259  --GDRSGTLLSYWASVKNPKAIKK--IVTAVSSSSLVEEYLSKYNIQVDWTKVGSVDIAH  314

Query  377  AINELSQTNELVVGFEEAIGLITSDKLNREKDAYQAAALLLEIARHCKEQNITLLDFYKR  436
             +   +  N L  GFEE  G +        +D   + AL+LE+      +N++  + + R
Sbjct  315  KV---ADENAL-AGFEENGGFMYPPH-QYVRDGAMSFALMLEL---LANENVSSAELFDR  366

Query  437  ILSEFGEYFNLTISHPFKATATDWKEEIKALFNQLINANLTEVAGFKVVKVHLDKQTNIL  496
            +     +Y+          T  D K     L  + I   + EV     VK        I+
Sbjct  367  L----PKYY-------LVKTKVDLK---PGLMVEEIYKKILEVYSTSSVKAITIDGVKII  412

Query  497  EFGFENGWVKFRFSGTEPKLKF  518
               F   W   R SGTEP ++ 
Sbjct  413  GKDF---WFLVRKSGTEPIIRI  431


>Crystal structure of putative phosphoglucomutase from Thermus thermophilus HB8 [Thermus thermophilus HB8]
Sequence ID: 2Z0F_A Length: 524 
>Crystal structure of putative phosphoglucomutase from Thermus thermophilus HB8 [Thermus thermophilus HB8]
Sequence ID: 2Z0F_B Length: 524  
Range 1: 65 to 500

Score:63.9 bits(154), Expect:3e-10, 
Method:Compositional matrix adjust., 
Identities:106/467(23%), Positives:176/467(37%), Gaps:64/467(13%)

Query  88   FLVARDTRKNGGLFLETVCDVITSMGHLAYVFDDNQPVSTPLVSHVIFKY-----GFSGG  142
              +A+DT         T   V  + G    V  D     TPLVS  I ++       + G
Sbjct  65   LFLAKDTHALSEPAWATALSVFAAHGIEVRVEADGDYTPTPLVSLAILEHNAHHEAKADG  124

Query  143  INITASHNPKDDNGFKVYDHTGA-------QLLDTQTNQLLSDLPCVTSMLDLELQPNPK  195
            + +T SHNP +D GFK    TG        + ++ + N LL +   +  +  L L+    
Sbjct  125  VLLTPSHNPPEDGGFKYNPPTGGPANARITRAIEERANALLQE--GLKGVKRLPLREALA  182

Query  196  FVHTLDNEKVYKNYFRELKKVLVINNNNFKDIKVVFSGLNGTSVCLMQRFLKYLGYSNII  255
                 D   +Y     E   +  I  +    +++    L G S+ + +R    L  S+ +
Sbjct  183  RAKPFDYAGLYVEKVAEAVDLEAIRASG---LRIGVDPLGGASLRVWER----LAESHGL  235

Query  256  SVEEQN-WFDENFENAP-----NLNPEYKDTWILAQKYAKKNNAKLIIMADPDADRFAIA  309
             +E  N   D  F   P      +  +    + +A   A K+   L I  DPDADR  I 
Sbjct  236  PLEVVNPTLDPTFRFMPKDHDGKIRMDCSSPYAMAGLLALKDRFDLAIGNDPDADRHGIV  295

Query  310  ELNN--NQWHYFSGNETGAITAYYKLNHKVFKSPYIVSTFVSTYLVNKIAKRYGAFVHRT  367
                  N  HY       A   ++    + +    +  T V++ L++++A+  G  V+ T
Sbjct  296  TPRGLMNPNHYL------AAALHHLYTTRSWPGAKVGKTAVTSALLDRVAQALGREVYET  349

Query  368  NVGFKYIGQAINELSQTNELVVGFEEAIGL----ITSDKLNREKDAYQAAALLLEI-ARH  422
             VGFK+    + E      L    EE+ G           + +KD      L  E+ A+ 
Sbjct  350  PVGFKHFVAGLLE----GWLGFAGEESAGASFLRFDGRPFSTDKDGILMGLLAAELMAKR  405

Query  423  CKEQNITLLDFYKRILSEFGEYFNLTISHPFKATATDWKEEIKALFNQLINANL--TEVA  480
             +  +      Y+ +  + G  +      P          E KA   +L    +  + +A
Sbjct  406  GQAPDA----LYEALAEKLGRPYYARKDLPV-------SPEAKARLARLSAKEVHPSTLA  454

Query  481  GFKVVKVHLDKQT------NILEFGFENGWVKFRFSGTEPKLKFYFD  521
            G  V++V LD+ T        ++    N W   R SGTE   K Y +
Sbjct  455  GEPVLQV-LDRATGNGEPLGGIKVVAANAWFAVRPSGTEDVAKVYAE  500


>crystal structure of phosphoglucosamine mutase from B. anthracis [Bacillus anthracis]
Sequence ID: 3PDK_A Length: 469 
>crystal structure of phosphoglucosamine mutase from B. anthracis [Bacillus anthracis]
Sequence ID: 3PDK_B Length: 469  
Range 1: 26 to 332

Score:56.6 bits(135), Expect:5e-08, 
Method:Compositional matrix adjust., 
Identities:81/338(24%), Positives:130/338(38%), Gaps:38/338(11%)

Query  44   FGTAGVR---NKMAPGYHGMNVFSYAYLTQGYVKYIESINEPKRQLRFLVARDTRKNGGL  100
            FGT GVR   NK         +  +     GYV   +  + PK     ++ RDTR +G +
Sbjct  26   FGTDGVRGVANKELTPELAFKIGRFG----GYV-LTKDTDRPK----VIIGRDTRISGHM  76

Query  101  FLETVCDVITSMGHLAYVFDDNQPVSTPLVSHVIFKYGFSGGINITASHNPKDDNGFKVY  160
                +   + S G           +STP V+++        G+ I+ASHNP  DNG K +
Sbjct  77   LEGALVAGLLSTGAEVMRLG---VISTPGVAYLTKALDAQAGVMISASHNPVQDNGIKFF  133

Query  161  DHTGAQLLDTQTNQLLSDLPCVTSMLDLELQPNPKFVHTLDNEKVYKNYFRELKKVL---  217
               G +L D Q  +       + ++LD E+   P+   T  N     +YF   +K L   
Sbjct  134  GSDGFKLTDEQEAE-------IEALLDKEVDELPRPTGT--NLGQVSDYFEGGQKYLQYI  184

Query  218  -VINNNNFKDIKVVFSGLNGTSVCLMQRFLKYLGYSNIISVEEQNWFDENFENAPNLNPE  276
                  +F  + +     +G +  L       L           N  + N +   + +PE
Sbjct  185  KQTVEEDFSGLHIALDCAHGATSSLAPYLFADLEADISTMGTSPNGMNIN-DGVGSTHPE  243

Query  277  YKDTWILAQKYAKKNNAKLIIMADPDADRFAIAELNNNQWHYFSGNETGAITAYYKLNHK  336
                 +LA+   K+  A + +  D D DR    +   N      G++   I A Y     
Sbjct  244  -----VLAE-LVKEKGADIGLAFDGDGDRLIAVDEKGN---IVDGDQIMFICAKYMKETG  294

Query  337  VFKSPYIVSTFVSTYLVNKIAKRYGAFVHRTNVGFKYI  374
              K   +VST +S     K  +  G    +T VG +Y+
Sbjct  295  QLKHNTVVSTVMSNLGFYKALEANGITSDKTAVGDRYV  332


>Crystal structure of a bacterial phosphoglucomutase, an enzyme important in the virulence of multiple human pathogens [Salmonella enterica subsp. enterica serovar Typhimurium]
Sequence ID: 3OLP_A Length: 570 
>Crystal structure of a bacterial phosphoglucomutase, an enzyme important in the virulence of multiple human pathogens [Salmonella enterica subsp. enterica serovar Typhimurium]
Sequence ID: 3OLP_B Length: 570  
Range 1: 66 to 562

Score:56.2 bits(134), Expect:9e-08, 
Method:Compositional matrix adjust., 
Identities:116/530(22%), Positives:190/530(35%), Gaps:69/530(13%)

Query  44   FGTAGVRNKMAPGYHGMNVFSYAYLTQGYV--KYIESINEPKRQLRFLVARDTRKNGGLF  101
            FGT+G R     G H  N      + Q     +    I  P       V +DT       
Sbjct  66   FGTSGHRGSA--GRHSFNEPHILAIAQAIAEERAKNGITGP-----CYVGKDTHALSEPA  118

Query  102  LETVCDVITSMGHLAYVFDDNQPVSTPLVSHVIFKYGFSGG-----INITASHNPKDDNG  156
              +V +V+ + G    V ++N    TP VS+ I  +   GG     I IT SHNP +D G
Sbjct  119  FISVLEVLAANGVDVIVQENNGFTPTPAVSNAILVHNKKGGPLADGIVITPSHNPPEDGG  178

Query  157  FKVYDHTGA-------QLLDTQTNQLLSDLPCVTSMLDLELQPNPKFVHTLDNEKVYKNY  209
             K     G        ++++ + N LL+        + L+       V  +D   + + +
Sbjct  179  IKYNPPNGGPADTNVTKVVEDRANALLAGGLQGVKRISLDAAMASGHVKAVD---LVQPF  235

Query  210  FRELKKVLVINNNNFKDIKVVFSGLNGTSVCLMQRFLKYLGYSNIISVEEQNWFDENF--  267
               L  ++ +       + +    L G+ +   +R  ++    N+  V +Q   D+ F  
Sbjct  236  VEGLADIVDMAAIQKAGLTLGVDPLGGSGIEYWKRIAEHYKL-NLTLVNDQ--VDQTFRF  292

Query  268  ---ENAPNLNPEYKDTWILAQKYAKKNNAKLIIMADPDADRFAIAELNN--NQWHYFSGN  322
               +    +  +      +A   A ++   L    DPD DR  I       N  HY    
Sbjct  293  MHLDKDGAIRMDCSSECAMAGLLALRDKFDLAFANDPDYDRHGIVTPAGLMNPNHYL---  349

Query  323  ETGAITAYYKLNHKVF--KSPYIVSTFVSTYLVNKIAKRYGAFVHRTNVGFKYIGQAINE  380
               A+   Y   H+    K   +  T VS+ +++++    G  +    VGFK+    + +
Sbjct  350  ---AVAINYLFQHRPLWGKDVAVGKTLVSSAMIDRVVNDLGRKLVEVPVGFKWFVDGLFD  406

Query  381  LSQTNELVVGFEEAIGL----ITSDKLNREKDAYQAAALLLEIARHCKEQNITLLDFYKR  436
             S       G EE+ G           + +KD      L  EI     +      + Y  
Sbjct  407  GS----FGFGGEESAGASFLRFDGTPWSTDKDGIIMCLLAAEITAVTGKNP---QEHYNE  459

Query  437  ILSEFGE----YFNLTISHPFKATATDWKEEI---KALFNQLINANLTEVAGFKVVKVHL  489
            + + FG         + +   KA  +    E+     L    I A LT   G       L
Sbjct  460  LAARFGAPSYNRLQASATSAQKAALSKLSPEMVSASTLAGDPITARLTAAPGNGASIGGL  519

Query  490  DKQTNILEFGFENGWVKFRFSGTEPKLKFYFD--LTNGTREALEKQAKKI  537
               T       +NGW   R SGTE   K Y +  L    R+ +EK+A +I
Sbjct  520  KVMT-------DNGWFAARPSGTEDAYKIYCESFLGEEHRKQIEKEAVEI  562


>Crystal structure of a bacterial phosphoglucomutase, an enzyme important in the virulence of several human pathogens. [Salmonella enterica subsp. enterica serovar Typhimurium str. LT2]
Sequence ID: 3NA5_A Length: 570 
>Crystal structure of a bacterial phosphoglucomutase, an enzyme important in the virulence of several human pathogens. [Salmonella enterica subsp. enterica serovar Typhimurium str. LT2]
Sequence ID: 3NA5_B Length: 570  
Range 1: 66 to 562

Score:55.5 bits(132), Expect:2e-07, 
Method:Compositional matrix adjust., 
Identities:116/530(22%), Positives:190/530(35%), Gaps:69/530(13%)

Query  44   FGTAGVRNKMAPGYHGMNVFSYAYLTQGYV--KYIESINEPKRQLRFLVARDTRKNGGLF  101
            FGT+G R     G H  N      + Q     +    I  P       V +DT       
Sbjct  66   FGTSGHRGSA--GRHSFNEPHILAIAQAIAEERAKNGITGP-----CYVGKDTHALSEPA  118

Query  102  LETVCDVITSMGHLAYVFDDNQPVSTPLVSHVIFKYGFSGG-----INITASHNPKDDNG  156
              +V +V+ + G    V ++N    TP VS+ I  +   GG     I IT SHNP +D G
Sbjct  119  FISVLEVLAANGVDVIVQENNGFTPTPAVSNAILVHNKKGGPLADGIVITPSHNPPEDGG  178

Query  157  FKVYDHTGA-------QLLDTQTNQLLSDLPCVTSMLDLELQPNPKFVHTLDNEKVYKNY  209
             K     G        ++++ + N LL+        + L+       V  +D   + + +
Sbjct  179  IKYNPPNGGPADTNVTKVVEDRANALLAGGLQGVKRISLDAAMASGHVKAVD---LVQPF  235

Query  210  FRELKKVLVINNNNFKDIKVVFSGLNGTSVCLMQRFLKYLGYSNIISVEEQNWFDENF--  267
               L  ++ +       + +    L G+ +   +R  ++    N+  V +Q   D+ F  
Sbjct  236  VEGLADIVDMAAIQKAGLTLGVDPLGGSGIEYWKRIAEHYKL-NLTLVNDQ--VDQTFRF  292

Query  268  ---ENAPNLNPEYKDTWILAQKYAKKNNAKLIIMADPDADRFAIAELNN--NQWHYFSGN  322
               +    +  +      +A   A ++   L    DPD DR  I       N  HY    
Sbjct  293  MHLDKDGAIRMDCSSEXAMAGLLALRDKFDLAFANDPDYDRHGIVTPAGLMNPNHYL---  349

Query  323  ETGAITAYYKLNHKVF--KSPYIVSTFVSTYLVNKIAKRYGAFVHRTNVGFKYIGQAINE  380
               A+   Y   H+    K   +  T VS+ +++++    G  +    VGFK+    + +
Sbjct  350  ---AVAINYLFQHRPLWGKDVAVGKTLVSSAMIDRVVNDLGRKLVEVPVGFKWFVDGLFD  406

Query  381  LSQTNELVVGFEEAIGL----ITSDKLNREKDAYQAAALLLEIARHCKEQNITLLDFYKR  436
             S       G EE+ G           + +KD      L  EI     +      + Y  
Sbjct  407  GS----FGFGGEESAGASFLRFDGTPWSTDKDGIIMCLLAAEITAVTGKNP---QEHYNE  459

Query  437  ILSEFGE----YFNLTISHPFKATATDWKEEI---KALFNQLINANLTEVAGFKVVKVHL  489
            + + FG         + +   KA  +    E+     L    I A LT   G       L
Sbjct  460  LAARFGAPSYNRLQASATSAQKAALSKLSPEMVSASTLAGDPITARLTAAPGNGASIGGL  519

Query  490  DKQTNILEFGFENGWVKFRFSGTEPKLKFYFD--LTNGTREALEKQAKKI  537
               T       +NGW   R SGTE   K Y +  L    R+ +EK+A +I
Sbjct  520  KVMT-------DNGWFAARPSGTEDAYKIYCESFLGEEHRKQIEKEAVEI  562


>Structure of a phosphoglucosamine mutase from Francisella tularensis [Francisella tularensis subsp. tularensis]
Sequence ID: 3I3W_A Length: 443 
>Structure of a phosphoglucosamine mutase from Francisella tularensis [Francisella tularensis subsp. tularensis]
Sequence ID: 3I3W_B Length: 443  
Range 1: 5 to 316

Score:52.4 bits(124), Expect:1e-06, 
Method:Compositional matrix adjust., 
Identities:84/345(24%), Positives:136/345(39%), Gaps:60/345(17%)

Query  44   FGTAGVRNKMAPGYHGMNVFSYAYLTQGYVKYIESINEPKRQLRF-LVARDTRKNGGLFL  102
            FGT G+R ++A      N       TQ     + S+   K   +F +V +DTR +GG FL
Sbjct  5    FGTDGIRGEVA------NSTITVEFTQKLGNAVGSLINQKNYPKFVIVGQDTRSSGG-FL  57

Query  103  ETVCDVITSMGHLAYVFDDNQPVSTPLVSHVIFKYGFSGGINITASHNPKDDNGFKVYDH  162
            +    +++ +        D   V TP+V+    K+  + G  ITA HN   DNG K++  
Sbjct  58   KFA--LVSGLNAAGIDVLDLGVVPTPVVAFXTVKHRAAAGFVITAXHNKFTDNGIKLFSS  115

Query  163  TGAQLLDTQTNQLLSDLPCVTSMLDLELQPNPKF------VHTLDN--EKVYKNYFRELK  214
             G +L D    ++   +       D   QP  KF       + +D   E +Y  + + + 
Sbjct  116  NGFKLDDALEEEVEDXIDG-----DFIYQPQFKFGSYKILANAIDEYIESIYSRFAKFV-  169

Query  215  KVLVINNNNFKDIKVVFSGLNGTSVCLMQRFLKYLGYSNIISVEEQNWFDENFENAPNLN  274
                    N+K  KVV    +G +    +  L   G  N +S+           +  N+N
Sbjct  170  --------NYKG-KVVVDCAHGAASHNFEALLDKFGI-NYVSIASN-------PDGLNIN  212

Query  275  PEYKDTWIL-AQKYAKKNNAKLIIMADPDADRFAIAELNNN------------QWHYFSG  321
                 T +   +K  K+  A L I  D DADR  I + N              Q+    G
Sbjct  213  VGCGATCVSNIKKAVKEQKADLGISLDGDADRIIIVDENGQEIDGDGILNILAQYSDICG  272

Query  322  NETGAITA-----YYKLNHKVFKSPYIVSTFVSTYLVNKIAKRYG  361
               G +        Y+ +++  K P+I S     Y++  + K YG
Sbjct  273  GTNGIVGTQXTNXSYENHYRANKIPFIRSKVGDRYVLEDLVK-YG  316


>Crystal Structure of wild-type unphosphorylated PMM/PGM [Pseudomonas aeruginosa PAO1]
Sequence ID: 4MRQ_A Length: 455 
Range 1: 45 to 242

Score:49.7 bits(117), Expect:8e-06, 
Method:Compositional matrix adjust., 
Identities:58/221(26%), Positives:89/221(40%), Gaps:25/221(11%)

Query  90   VARDTRKNGGLFLETVCDVITSMGHLAYVFDDNQPVSTPLVSHVIFKYGFSGGINITASH  149
            V RD R +G    E V  +I  +        D   V TP++ +         G+ +T SH
Sbjct  45   VGRDGRLSG---PELVKQLIQGLVDCGCQVSDVGMVPTPVLYYAANVLEGKSGVMLTGSH  101

Query  150  NPKDDNGFKVYDHTGAQLLDTQTNQLLSDLPCVTSMLDLELQPNPKFVHTLDNEKVYKNY  209
            NP D NGFK+    G  L + Q   L            +E       V +++   +   Y
Sbjct  102  NPPDYNGFKIV-VAGETLANEQIQALRE---------RIEKNDLASGVGSVEQVDILPRY  151

Query  210  FRELKKVLVINNNNFKDIKVVFSGLNGTSVCLMQRFLKYLGYSNIISVEEQNWFDENFEN  269
            F++++  + +     K +KVV    NG +  +  + ++ LG S I    E    D NF  
Sbjct  152  FKQIRDDIAMA----KPMKVVVDCGNGVAGVIAPQLIEALGCSVIPLYCE---VDGNF--  202

Query  270  APNLNPEYKDTWILAQKYA--KKNNAKLIIMADPDADRFAI  308
             PN +P+      L    A  K  NA L +  D D DR  +
Sbjct  203  -PNHHPDPGKPENLKDLIAKVKAENADLGLAFDGDGDRVGV  242


Query #4: sp|P47301|Y055_MYCGE Uncharacterized protein MG055 OS=Mycoplasma genitalium Query ID: lcl|Query_26659 Length: 123

No significant similarity found.


Query #5: sp|P47318|SECA_MYCGE Protein translocase subunit SecA OS=Mycoplasma genitalium Query ID: lcl|Query_26660 Length: 806

Sequences producing significant alignments:
                                                                  Scientific      Common                     Max    Total Query   E   Per.   Acc.                        
Description                                                       Name            Name            Taxid      Score  Score cover Value Ident  Len        Accession        

A novel dimer interface and conformational changes revealed by... Bacillus sub... NA              1423       637    637   95%   0.0   43.30  780        2IBM_A           
Crystal structure of the SecA translocation ATPase from Bacill... Bacillus sub... NA              1423       637    637   95%   0.0   43.30  802        1M6N_A           
Structure of the complex of aquifex aeolicus SecYEG and bacill... Bacillus sub... NA              1423       637    637   95%   0.0   43.30  779        3DL8_A           
Crystal structure of SecA:ADP in an open conformation from...     Bacillus sub... NA              1423       637    637   95%   0.0   43.48  844        1TF2_A           
Crystal Structure of B. subtilis SecA with bound peptide...       Bacillus sub... NA              1423       637    637   95%   0.0   43.30  783        3JV2_A           
Active site mutants of B. subtilis SecA [Bacillus subtilis...     Bacillus sub... NA              224308     636    636   95%   0.0   43.17  802        3IQM_A           
Active site mutants of B. subtilis SecA [Bacillus subtilis]       Bacillus sub... NA              1423       634    634   95%   0.0   43.22  841        3IQY_A           
Structure of the SecA-SecY complex with a translocating...        Bacillus sub... NA              224308     622    622   91%   0.0   43.82  836        5EUL_A           
Crystal structure of the accessory translocation ATPase, SecA2... Clostridioid... NA              272563     593    593   93%   0.0   41.18  781        6T4H_A           
Crystal structure of the accessory translocation ATPase, SecA2... Clostridioid... NA              272563     593    593   93%   0.0   41.18  786        6SXH_A           

Alignments:
>A novel dimer interface and conformational changes revealed by an X-ray structure of B. subtilis SecA [Bacillus subtilis]
Sequence ID: 2IBM_A Length: 780 
>A novel dimer interface and conformational changes revealed by an X-ray structure of B. subtilis SecA [Bacillus subtilis]
Sequence ID: 2IBM_B Length: 780 >Structure of a substrate engaged SecA-SecY protein translocation machine [Bacillus subtilis subsp. subtilis str. 168]
Sequence ID: 6ITC_A Length: 780  
Range 1: 2 to 771

Score:637 bits(1644), Expect:0.0, 
Method:Compositional matrix adjust., 
Identities:339/783(43%), Positives:507/783(64%), Gaps:28/783(3%)

Query  1    MAIFNFLKLISPKNRILSKANRIASEVESYKNYYRNLTDQQLFEESNKLVDLVTKQNYTI  60
            + I N  K+  P  R L++  +IA+++++ +  Y NL+D  L  ++ +  + + K   T 
Sbjct  2    LGILN--KMFDPTKRTLNRYEKIANDIDAIRGDYENLSDDALKHKTIEFKERLEK-GATT  58

Query  61   LDVCVAALALIREVVYRETGEFAYRVQIIGAFIVLSGDFAEMMTGEGKTLTIVLAAYVSA  120
             D+ V A A++RE   R TG F ++VQ++G   +  G+ AEM TGEGKTLT  L  Y++A
Sbjct  59   DDLLVEAFAVVREASRRVTGMFPFKVQLMGGVALHDGNIAEMKTGEGKTLTSTLPVYLNA  118

Query  121  LEKRGVHVVTVNEYLAQRDANNAMKILKRVGMSVGCNFANLSPQLKQAAFNCDVTYTTNS  180
            L  +GVHVVTVNEYLA RDA    KI + +G++VG N  ++S   K+ A+  D+TY+TN+
Sbjct  119  LTGKGVHVVTVNEYLASRDAEQMGKIFEFLGLTVGLNLNSMSKDEKREAYAADITYSTNN  178

Query  181  ELGFDYLRDNMVHSYQDKKIRELHFAIVDEGDSVLIDEARTPLIISGPSKNEFGLYVAVD  240
            ELGFDYLRDNMV   +    R LHFA++DE DS+LIDEARTPLIISG +     LYV  +
Sbjct  179  ELGFDYLRDNMVLYKEQMVQRPLHFAVIDEVDSILIDEARTPLIISGQAAKSTKLYVQAN  238

Query  241  RFVKSL-TEQEFKIDPESRAASLTELGIKKAEQTFKKENLFALENSDLFHKIMNGLTAVK  299
             FV++L  E+++  D +++A  LTE G+ KAE+ F  +NLF +++  L H I   L A  
Sbjct  239  AFVRTLKAEKDYTYDIKTKAVQLTEEGMTKAEKAFGIDNLFDVKHVALNHHINQALKAHV  298

Query  300  VFEQGKEYIVRDGKVLIVDHFTGRILEGRSYSNGLQQAVQAKEYVEIEPENVIVATITYQ  359
              ++  +Y+V DG+V+IVD FTGR+++GR YS GL QA++AKE +EI+ E++ +ATIT+Q
Sbjct  299  AMQKDVDYVVEDGQVVIVDSFTGRLMKGRRYSEGLHQAIEAKEGLEIQNESMTLATITFQ  358

Query  360  SFFRLYNRLAAVSGTALTESEEFLKIYNMVVVPVPTNRPNIRKDRSDSVFGTPQIKWMAV  419
            ++FR+Y +LA ++GTA TE EEF  IYNM VV +PTNRP +R DR D ++ T + K+ AV
Sbjct  359  NYFRMYEKLAGMTGTAKTEEEEFRNIYNMQVVTIPTNRPVVRDDRPDLIYRTMEGKFKAV  418

Query  420  VKEIKKIHETSRPILIGTANIDDSELLHNLLLEANIPHEVLNAKNHSREAEIVTKAGQKN  479
             +++ + + T +P+L+GT  ++ SEL+  LL    IPH+VLNAKNH REA+I+ +AGQK 
Sbjct  419  AEDVAQRYMTGQPVLVGTVAVETSELISKLLKNKGIPHQVLNAKNHEREAQIIEEAGQKG  478

Query  480  AVTISTNMAGRGTDIRLGEGVAEMGGLYVLGTERNESRRIDNQLRGRAARQGDKGETKFF  539
            AVTI+TNMAGRGTDI+LGEGV E+GGL V+GTER+ESRRIDNQLRGR+ RQGD G T+F+
Sbjct  479  AVTIATNMAGRGTDIKLGEGVKELGGLAVVGTERHESRRIDNQLRGRSGRQGDPGITQFY  538

Query  540  ISLGDSLFKRFAHDKIERAISKLGNETFDSAFFSKMLSR----TQKRVEAINFDTRKNLI  595
            +S+ D L +RF  ++    + + G +   +   SKM+SR    +QKRVE  NFD+RK L+
Sbjct  539  LSMEDELMRRFGAERTMAMLDRFGMDD-STPIQSKMVSRAVESSQKRVEGNNFDSRKQLL  597

Query  596  DYDHVLASQRELIYKQRDKFLLANDLSEMIDKMLEKFVQQFCDQYRNQKNQNLINHIALA  655
             YD VL  QRE+IYKQR + + + +L E+++ M++  +++    Y  ++         L 
Sbjct  598  QYDDVLRQQREVIYKQRFEVIDSENLREIVENMIKSSLERAIAAYTPREE--------LP  649

Query  656  EALNLEMNMQNTINPKVFENMT------FDVAVDKTRNLVAKKISDKVNVLTKPIALNRF  709
            E   L+  + + IN    +         F    D+   L+  +I  K N   +     + 
Sbjct  650  EEWKLD-GLVDLINTTYLDEGALEKSDIFGKEPDEMLELIMDRIITKYNEKEEQFGKEQM  708

Query  710  RD----IIITSMDKHWTEHLDSVFKLREGVVLRSMEHTSPLNVYIKETDILFKTMLQKIA  765
            R+    I++ ++D  W +H+D++ +LR+G+ LR+   T+PL  Y  E   +F+ M++ I 
Sbjct  709  REFEKVIVLRAVDSKWMDHIDAMDQLRQGIHLRAYAQTNPLREYQMEGFAMFEHMIESIE  768

Query  766  QDV  768
             +V
Sbjct  769  DEV  771


>Crystal structure of the SecA translocation ATPase from Bacillus subtilis [Bacillus subtilis]
Sequence ID: 1M6N_A Length: 802 
>Crystal structure of Mg-ADP-bound SecA from Bacillus subtilis [Bacillus subtilis]
Sequence ID: 1M74_A Length: 802  
Range 1: 2 to 771

Score:637 bits(1644), Expect:0.0, 
Method:Compositional matrix adjust., 
Identities:339/783(43%), Positives:507/783(64%), Gaps:28/783(3%)

Query  1    MAIFNFLKLISPKNRILSKANRIASEVESYKNYYRNLTDQQLFEESNKLVDLVTKQNYTI  60
            + I N  K+  P  R L++  +IA+++++ +  Y NL+D  L  ++ +  + + K   T 
Sbjct  2    LGILN--KMFDPTKRTLNRYEKIANDIDAIRGDYENLSDDALKHKTIEFKERLEK-GATT  58

Query  61   LDVCVAALALIREVVYRETGEFAYRVQIIGAFIVLSGDFAEMMTGEGKTLTIVLAAYVSA  120
             D+ V A A++RE   R TG F ++VQ++G   +  G+ AEM TGEGKTLT  L  Y++A
Sbjct  59   DDLLVEAFAVVREASRRVTGMFPFKVQLMGGVALHDGNIAEMKTGEGKTLTSTLPVYLNA  118

Query  121  LEKRGVHVVTVNEYLAQRDANNAMKILKRVGMSVGCNFANLSPQLKQAAFNCDVTYTTNS  180
            L  +GVHVVTVNEYLA RDA    KI + +G++VG N  ++S   K+ A+  D+TY+TN+
Sbjct  119  LTGKGVHVVTVNEYLASRDAEQMGKIFEFLGLTVGLNLNSMSKDEKREAYAADITYSTNN  178

Query  181  ELGFDYLRDNMVHSYQDKKIRELHFAIVDEGDSVLIDEARTPLIISGPSKNEFGLYVAVD  240
            ELGFDYLRDNMV   +    R LHFA++DE DS+LIDEARTPLIISG +     LYV  +
Sbjct  179  ELGFDYLRDNMVLYKEQMVQRPLHFAVIDEVDSILIDEARTPLIISGQAAKSTKLYVQAN  238

Query  241  RFVKSL-TEQEFKIDPESRAASLTELGIKKAEQTFKKENLFALENSDLFHKIMNGLTAVK  299
             FV++L  E+++  D +++A  LTE G+ KAE+ F  +NLF +++  L H I   L A  
Sbjct  239  AFVRTLKAEKDYTYDIKTKAVQLTEEGMTKAEKAFGIDNLFDVKHVALNHHINQALKAHV  298

Query  300  VFEQGKEYIVRDGKVLIVDHFTGRILEGRSYSNGLQQAVQAKEYVEIEPENVIVATITYQ  359
              ++  +Y+V DG+V+IVD FTGR+++GR YS GL QA++AKE +EI+ E++ +ATIT+Q
Sbjct  299  AMQKDVDYVVEDGQVVIVDSFTGRLMKGRRYSEGLHQAIEAKEGLEIQNESMTLATITFQ  358

Query  360  SFFRLYNRLAAVSGTALTESEEFLKIYNMVVVPVPTNRPNIRKDRSDSVFGTPQIKWMAV  419
            ++FR+Y +LA ++GTA TE EEF  IYNM VV +PTNRP +R DR D ++ T + K+ AV
Sbjct  359  NYFRMYEKLAGMTGTAKTEEEEFRNIYNMQVVTIPTNRPVVRDDRPDLIYRTMEGKFKAV  418

Query  420  VKEIKKIHETSRPILIGTANIDDSELLHNLLLEANIPHEVLNAKNHSREAEIVTKAGQKN  479
             +++ + + T +P+L+GT  ++ SEL+  LL    IPH+VLNAKNH REA+I+ +AGQK 
Sbjct  419  AEDVAQRYMTGQPVLVGTVAVETSELISKLLKNKGIPHQVLNAKNHEREAQIIEEAGQKG  478

Query  480  AVTISTNMAGRGTDIRLGEGVAEMGGLYVLGTERNESRRIDNQLRGRAARQGDKGETKFF  539
            AVTI+TNMAGRGTDI+LGEGV E+GGL V+GTER+ESRRIDNQLRGR+ RQGD G T+F+
Sbjct  479  AVTIATNMAGRGTDIKLGEGVKELGGLAVVGTERHESRRIDNQLRGRSGRQGDPGITQFY  538

Query  540  ISLGDSLFKRFAHDKIERAISKLGNETFDSAFFSKMLSR----TQKRVEAINFDTRKNLI  595
            +S+ D L +RF  ++    + + G +   +   SKM+SR    +QKRVE  NFD+RK L+
Sbjct  539  LSMEDELMRRFGAERTMAMLDRFGMDD-STPIQSKMVSRAVESSQKRVEGNNFDSRKQLL  597

Query  596  DYDHVLASQRELIYKQRDKFLLANDLSEMIDKMLEKFVQQFCDQYRNQKNQNLINHIALA  655
             YD VL  QRE+IYKQR + + + +L E+++ M++  +++    Y  ++         L 
Sbjct  598  QYDDVLRQQREVIYKQRFEVIDSENLREIVENMIKSSLERAIAAYTPREE--------LP  649

Query  656  EALNLEMNMQNTINPKVFENMT------FDVAVDKTRNLVAKKISDKVNVLTKPIALNRF  709
            E   L+  + + IN    +         F    D+   L+  +I  K N   +     + 
Sbjct  650  EEWKLD-GLVDLINTTYLDEGALEKSDIFGKEPDEMLELIMDRIITKYNEKEEQFGKEQM  708

Query  710  RD----IIITSMDKHWTEHLDSVFKLREGVVLRSMEHTSPLNVYIKETDILFKTMLQKIA  765
            R+    I++ ++D  W +H+D++ +LR+G+ LR+   T+PL  Y  E   +F+ M++ I 
Sbjct  709  REFEKVIVLRAVDSKWMDHIDAMDQLRQGIHLRAYAQTNPLREYQMEGFAMFEHMIESIE  768

Query  766  QDV  768
             +V
Sbjct  769  DEV  771


>Structure of the complex of aquifex aeolicus SecYEG and bacillus subtilis SecA [Bacillus subtilis]
Sequence ID: 3DL8_A Length: 779 
>Structure of the complex of aquifex aeolicus SecYEG and bacillus subtilis SecA [Bacillus subtilis]
Sequence ID: 3DL8_B Length: 779  
Range 1: 2 to 771

Score:637 bits(1644), Expect:0.0, 
Method:Compositional matrix adjust., 
Identities:339/783(43%), Positives:507/783(64%), Gaps:28/783(3%)

Query  1    MAIFNFLKLISPKNRILSKANRIASEVESYKNYYRNLTDQQLFEESNKLVDLVTKQNYTI  60
            + I N  K+  P  R L++  +IA+++++ +  Y NL+D  L  ++ +  + + K   T 
Sbjct  2    LGILN--KMFDPTKRTLNRYEKIANDIDAIRGDYENLSDDALKHKTIEFKERLEK-GATT  58

Query  61   LDVCVAALALIREVVYRETGEFAYRVQIIGAFIVLSGDFAEMMTGEGKTLTIVLAAYVSA  120
             D+ V A A++RE   R TG F ++VQ++G   +  G+ AEM TGEGKTLT  L  Y++A
Sbjct  59   DDLLVEAFAVVREASRRVTGMFPFKVQLMGGVALHDGNIAEMKTGEGKTLTSTLPVYLNA  118

Query  121  LEKRGVHVVTVNEYLAQRDANNAMKILKRVGMSVGCNFANLSPQLKQAAFNCDVTYTTNS  180
            L  +GVHVVTVNEYLA RDA    KI + +G++VG N  ++S   K+ A+  D+TY+TN+
Sbjct  119  LTGKGVHVVTVNEYLASRDAEQMGKIFEFLGLTVGLNLNSMSKDEKREAYAADITYSTNN  178

Query  181  ELGFDYLRDNMVHSYQDKKIRELHFAIVDEGDSVLIDEARTPLIISGPSKNEFGLYVAVD  240
            ELGFDYLRDNMV   +    R LHFA++DE DS+LIDEARTPLIISG +     LYV  +
Sbjct  179  ELGFDYLRDNMVLYKEQMVQRPLHFAVIDEVDSILIDEARTPLIISGQAAKSTKLYVQAN  238

Query  241  RFVKSL-TEQEFKIDPESRAASLTELGIKKAEQTFKKENLFALENSDLFHKIMNGLTAVK  299
             FV++L  E+++  D +++A  LTE G+ KAE+ F  +NLF +++  L H I   L A  
Sbjct  239  AFVRTLKAEKDYTYDIKTKAVQLTEEGMTKAEKAFGIDNLFDVKHVALNHHINQALKAHV  298

Query  300  VFEQGKEYIVRDGKVLIVDHFTGRILEGRSYSNGLQQAVQAKEYVEIEPENVIVATITYQ  359
              ++  +Y+V DG+V+IVD FTGR+++GR YS GL QA++AKE +EI+ E++ +ATIT+Q
Sbjct  299  AMQKDVDYVVEDGQVVIVDSFTGRLMKGRRYSEGLHQAIEAKEGLEIQNESMTLATITFQ  358

Query  360  SFFRLYNRLAAVSGTALTESEEFLKIYNMVVVPVPTNRPNIRKDRSDSVFGTPQIKWMAV  419
            ++FR+Y +LA ++GTA TE EEF  IYNM VV +PTNRP +R DR D ++ T + K+ AV
Sbjct  359  NYFRMYEKLAGMTGTAKTEEEEFRNIYNMQVVTIPTNRPVVRDDRPDLIYRTMEGKFKAV  418

Query  420  VKEIKKIHETSRPILIGTANIDDSELLHNLLLEANIPHEVLNAKNHSREAEIVTKAGQKN  479
             +++ + + T +P+L+GT  ++ SEL+  LL    IPH+VLNAKNH REA+I+ +AGQK 
Sbjct  419  AEDVAQRYMTGQPVLVGTVAVETSELISKLLKNKGIPHQVLNAKNHEREAQIIEEAGQKG  478

Query  480  AVTISTNMAGRGTDIRLGEGVAEMGGLYVLGTERNESRRIDNQLRGRAARQGDKGETKFF  539
            AVTI+TNMAGRGTDI+LGEGV E+GGL V+GTER+ESRRIDNQLRGR+ RQGD G T+F+
Sbjct  479  AVTIATNMAGRGTDIKLGEGVKELGGLAVVGTERHESRRIDNQLRGRSGRQGDPGITQFY  538

Query  540  ISLGDSLFKRFAHDKIERAISKLGNETFDSAFFSKMLSR----TQKRVEAINFDTRKNLI  595
            +S+ D L +RF  ++    + + G +   +   SKM+SR    +QKRVE  NFD+RK L+
Sbjct  539  LSMEDELMRRFGAERTMAMLDRFGMDD-STPIQSKMVSRAVESSQKRVEGNNFDSRKQLL  597

Query  596  DYDHVLASQRELIYKQRDKFLLANDLSEMIDKMLEKFVQQFCDQYRNQKNQNLINHIALA  655
             YD VL  QRE+IYKQR + + + +L E+++ M++  +++    Y  ++         L 
Sbjct  598  QYDDVLRQQREVIYKQRFEVIDSENLREIVENMIKSSLERAIAAYTPREE--------LP  649

Query  656  EALNLEMNMQNTINPKVFENMT------FDVAVDKTRNLVAKKISDKVNVLTKPIALNRF  709
            E   L+  + + IN    +         F    D+   L+  +I  K N   +     + 
Sbjct  650  EEWKLD-GLVDLINTTYLDEGALEKSDIFGKEPDEMLELIMDRIITKYNEKEEQFGKEQM  708

Query  710  RD----IIITSMDKHWTEHLDSVFKLREGVVLRSMEHTSPLNVYIKETDILFKTMLQKIA  765
            R+    I++ ++D  W +H+D++ +LR+G+ LR+   T+PL  Y  E   +F+ M++ I 
Sbjct  709  REFEKVIVLRAVDSKWMDHIDAMDQLRQGIHLRAYAQTNPLREYQMEGFAMFEHMIESIE  768

Query  766  QDV  768
             +V
Sbjct  769  DEV  771


>Crystal structure of SecA:ADP in an open conformation from Bacillus Subtilis [Bacillus subtilis]
Sequence ID: 1TF2_A Length: 844 
>Crystal structure of SecA in an open conformation from Bacillus Subtilis [Bacillus subtilis]
Sequence ID: 1TF5_A Length: 844  
Range 1: 5 to 774

Score:637 bits(1643), Expect:0.0, 
Method:Compositional matrix adjust., 
Identities:340/782(43%), Positives:510/782(65%), Gaps:26/782(3%)

Query  1    MAIFNFLKLISPKNRILSKANRIASEVESYKNYYRNLTDQQLFEESNKLVDLVTKQNYTI  60
            + I N  K+  P  R L++  +IA+++++ +  Y NL+D  L  ++ +  + + K   T 
Sbjct  5    LGILN--KMFDPTKRTLNRYEKIANDIDAIRGDYENLSDDALKHKTIEFKERLEK-GATT  61

Query  61   LDVCVAALALIREVVYRETGEFAYRVQIIGAFIVLSGDFAEMMTGEGKTLTIVLAAYVSA  120
             D+ V A A++RE   R TG F ++VQ++G   +  G+ AEM TGEGKTLT  L  Y++A
Sbjct  62   DDLLVEAFAVVREASRRVTGMFPFKVQLMGGVALHDGNIAEMKTGEGKTLTSTLPVYLNA  121

Query  121  LEKRGVHVVTVNEYLAQRDANNAMKILKRVGMSVGCNFANLSPQLKQAAFNCDVTYTTNS  180
            L  +GVHVVTVNEYLA RDA    KI + +G++VG N  ++S   K+ A+  D+TY+TN+
Sbjct  122  LTGKGVHVVTVNEYLASRDAEQMGKIFEFLGLTVGLNLNSMSKDEKREAYAADITYSTNN  181

Query  181  ELGFDYLRDNMVHSYQDKKIRELHFAIVDEGDSVLIDEARTPLIISGPSKNEFGLYVAVD  240
            ELGFDYLRDNMV   +    R LHFA++DE DS+LIDEARTPLIISG +     LYV  +
Sbjct  182  ELGFDYLRDNMVLYKEQMVQRPLHFAVIDEVDSILIDEARTPLIISGQAAKSTKLYVQAN  241

Query  241  RFVKSL-TEQEFKIDPESRAASLTELGIKKAEQTFKKENLFALENSDLFHKIMNGLTAVK  299
             FV++L  E+++  D +++A  LTE G+ KAE+ F  +NLF +++  L H I   L A  
Sbjct  242  AFVRTLKAEKDYTYDIKTKAVQLTEEGMTKAEKAFGIDNLFDVKHVALNHHINQALKAHV  301

Query  300  VFEQGKEYIVRDGKVLIVDHFTGRILEGRSYSNGLQQAVQAKEYVEIEPENVIVATITYQ  359
              ++  +Y+V DG+V+IVD FTGR+++GR YS GL QA++AKE +EI+ E++ +ATIT+Q
Sbjct  302  AMQKDVDYVVEDGQVVIVDSFTGRLMKGRRYSEGLHQAIEAKEGLEIQNESMTLATITFQ  361

Query  360  SFFRLYNRLAAVSGTALTESEEFLKIYNMVVVPVPTNRPNIRKDRSDSVFGTPQIKWMAV  419
            ++FR+Y +LA ++GTA TE EEF  IYNM VV +PTNRP +R DR D ++ T + K+ AV
Sbjct  362  NYFRMYEKLAGMTGTAKTEEEEFRNIYNMQVVTIPTNRPVVRDDRPDLIYRTMEGKFKAV  421

Query  420  VKEIKKIHETSRPILIGTANIDDSELLHNLLLEANIPHEVLNAKNHSREAEIVTKAGQKN  479
             +++ + + T +P+L+GT  ++ SEL+  LL    IPH+VLNAKNH REA+I+ +AGQK 
Sbjct  422  AEDVAQRYMTGQPVLVGTVAVETSELISKLLKNKGIPHQVLNAKNHEREAQIIEEAGQKG  481

Query  480  AVTISTNMAGRGTDIRLGEGVAEMGGLYVLGTERNESRRIDNQLRGRAARQGDKGETKFF  539
            AVTI+TNMAGRGTDI+LGEGV E+GGL V+GTER+ESRRIDNQLRGR+ RQGD G T+F+
Sbjct  482  AVTIATNMAGRGTDIKLGEGVKELGGLAVVGTERHESRRIDNQLRGRSGRQGDPGITQFY  541

Query  540  ISLGDSLFKRFAHDKIERAISKLGNETFDSAFFSKMLSR----TQKRVEAINFDTRKNLI  595
            +S+ D L +RF  ++    + + G +   +   SKM+SR    +QKRVE  NFD+RK L+
Sbjct  542  LSMEDELMRRFGAERTMAMLDRFGMDD-STPIQSKMVSRAVESSQKRVEGNNFDSRKQLL  600

Query  596  DYDHVLASQRELIYKQRDKFLLANDLSEMIDKMLEKFVQQFCDQYRNQKNQNLINHIALA  655
             YD VL  QRE+IYKQR + + + +L E+++ M++  +++    Y  ++         L 
Sbjct  601  QYDDVLRQQREVIYKQRFEVIDSENLREIVENMIKSSLERAIAAYTPREE--------LP  652

Query  656  EALNLE--MNMQNT--INPKVFENM-TFDVAVDKTRNLVAKKISDKVNVLTKPIALNRFR  710
            E   L+  +++ NT  ++    E    F    D+   L+  +I  K N   +     + R
Sbjct  653  EEWKLDGLVDLINTTYLDEGALEKSDIFGKEPDEMLELIMDRIITKYNEKEEQFGKEQMR  712

Query  711  D----IIITSMDKHWTEHLDSVFKLREGVVLRSMEHTSPLNVYIKETDILFKTMLQKIAQ  766
            +    I++ ++D  W +H+D++ +LR+G+ LR+   T+PL  Y  E   +F+ M++ I  
Sbjct  713  EFEKVIVLRAVDSKWMDHIDAMDQLRQGIHLRAYAQTNPLREYQMEGFAMFEHMIESIED  772

Query  767  DV  768
            +V
Sbjct  773  EV  774


>Crystal Structure of B. subtilis SecA with bound peptide [Bacillus subtilis]
Sequence ID: 3JV2_A Length: 783 
>Crystal Structure of B. subtilis SecA with bound peptide [Bacillus subtilis]
Sequence ID: 3JV2_B Length: 783  
Range 1: 5 to 774

Score:637 bits(1642), Expect:0.0, 
Method:Compositional matrix adjust., 
Identities:339/783(43%), Positives:507/783(64%), Gaps:28/783(3%)

Query  1    MAIFNFLKLISPKNRILSKANRIASEVESYKNYYRNLTDQQLFEESNKLVDLVTKQNYTI  60
            + I N  K+  P  R L++  +IA+++++ +  Y NL+D  L  ++ +  + + K   T 
Sbjct  5    LGILN--KMFDPTKRTLNRYEKIANDIDAIRGDYENLSDDALKHKTIEFKERLEK-GATT  61

Query  61   LDVCVAALALIREVVYRETGEFAYRVQIIGAFIVLSGDFAEMMTGEGKTLTIVLAAYVSA  120
             D+ V A A++RE   R TG F ++VQ++G   +  G+ AEM TGEGKTLT  L  Y++A
Sbjct  62   DDLLVEAFAVVREASRRVTGMFPFKVQLMGGVALHDGNIAEMKTGEGKTLTSTLPVYLNA  121

Query  121  LEKRGVHVVTVNEYLAQRDANNAMKILKRVGMSVGCNFANLSPQLKQAAFNCDVTYTTNS  180
            L  +GVHVVTVNEYLA RDA    KI + +G++VG N  ++S   K+ A+  D+TY+TN+
Sbjct  122  LTGKGVHVVTVNEYLASRDAEQMGKIFEFLGLTVGLNLNSMSKDEKREAYAADITYSTNN  181

Query  181  ELGFDYLRDNMVHSYQDKKIRELHFAIVDEGDSVLIDEARTPLIISGPSKNEFGLYVAVD  240
            ELGFDYLRDNMV   +    R LHFA++DE DS+LIDEARTPLIISG +     LYV  +
Sbjct  182  ELGFDYLRDNMVLYKEQMVQRPLHFAVIDEVDSILIDEARTPLIISGQAAKSTKLYVQAN  241

Query  241  RFVKSL-TEQEFKIDPESRAASLTELGIKKAEQTFKKENLFALENSDLFHKIMNGLTAVK  299
             FV++L  E+++  D +++A  LTE G+ KAE+ F  +NLF +++  L H I   L A  
Sbjct  242  AFVRTLKAEKDYTYDIKTKAVQLTEEGMTKAEKAFGIDNLFDVKHVALNHHINQALKAHV  301

Query  300  VFEQGKEYIVRDGKVLIVDHFTGRILEGRSYSNGLQQAVQAKEYVEIEPENVIVATITYQ  359
              ++  +Y+V DG+V+IVD FTGR+++GR YS GL QA++AKE +EI+ E++ +ATIT+Q
Sbjct  302  AMQKDVDYVVEDGQVVIVDSFTGRLMKGRRYSEGLHQAIEAKEGLEIQNESMTLATITFQ  361

Query  360  SFFRLYNRLAAVSGTALTESEEFLKIYNMVVVPVPTNRPNIRKDRSDSVFGTPQIKWMAV  419
            ++FR+Y +LA ++GTA TE EEF  IYNM VV +PTNRP +R DR D ++ T + K+ AV
Sbjct  362  NYFRMYEKLAGMTGTAKTEEEEFRNIYNMQVVTIPTNRPVVRDDRPDLIYRTMEGKFKAV  421

Query  420  VKEIKKIHETSRPILIGTANIDDSELLHNLLLEANIPHEVLNAKNHSREAEIVTKAGQKN  479
             +++ + + T +P+L+GT  ++ SEL+  LL    IPH+VLNAKNH REA+I+ +AGQK 
Sbjct  422  AEDVAQRYMTGQPVLVGTVAVETSELISKLLKNKGIPHQVLNAKNHEREAQIIEEAGQKG  481

Query  480  AVTISTNMAGRGTDIRLGEGVAEMGGLYVLGTERNESRRIDNQLRGRAARQGDKGETKFF  539
            AVTI+TNMAGRGTDI+LGEGV E+GGL V+GTER+ESRRIDNQLRGR+ RQGD G T+F+
Sbjct  482  AVTIATNMAGRGTDIKLGEGVKELGGLAVVGTERHESRRIDNQLRGRSGRQGDPGITQFY  541

Query  540  ISLGDSLFKRFAHDKIERAISKLGNETFDSAFFSKMLSR----TQKRVEAINFDTRKNLI  595
            +S+ D L +RF  ++    + + G +   +   SKM+SR    +QKRVE  NFD+RK L+
Sbjct  542  LSMEDELMRRFGAERTMAMLDRFGMDD-STPIQSKMVSRAVESSQKRVEGNNFDSRKQLL  600

Query  596  DYDHVLASQRELIYKQRDKFLLANDLSEMIDKMLEKFVQQFCDQYRNQKNQNLINHIALA  655
             YD VL  QRE+IYKQR + + + +L E+++ M++  +++    Y  ++         L 
Sbjct  601  QYDDVLRQQREVIYKQRFEVIDSENLREIVENMIKSSLERAIAAYTPREE--------LP  652

Query  656  EALNLEMNMQNTINPKVFENMT------FDVAVDKTRNLVAKKISDKVNVLTKPIALNRF  709
            E   L+  + + IN    +         F    D+   L+  +I  K N   +     + 
Sbjct  653  EEWKLD-GLVDLINTTYLDEGALEKSDIFGKEPDEMLELIMDRIITKYNEKEEQFGKEQM  711

Query  710  RD----IIITSMDKHWTEHLDSVFKLREGVVLRSMEHTSPLNVYIKETDILFKTMLQKIA  765
            R+    I++ ++D  W +H+D++ +LR+G+ LR+   T+PL  Y  E   +F+ M++ I 
Sbjct  712  REFEKVIVLRAVDSKWMDHIDAMDQLRQGIHLRAYAQTNPLREYQMEGFAMFEHMIESIE  771

Query  766  QDV  768
             +V
Sbjct  772  DEV  774


>Active site mutants of B. subtilis SecA [Bacillus subtilis subsp. subtilis str. 168]
Sequence ID: 3IQM_A Length: 802 
Range 1: 2 to 771

Score:636 bits(1640), Expect:0.0, 
Method:Compositional matrix adjust., 
Identities:338/783(43%), Positives:507/783(64%), Gaps:28/783(3%)

Query  1    MAIFNFLKLISPKNRILSKANRIASEVESYKNYYRNLTDQQLFEESNKLVDLVTKQNYTI  60
            + I N  K+  P  R L++  +IA+++++ +  Y NL+D  L  ++ +  + + K   T 
Sbjct  2    LGILN--KMFDPTKRTLNRYEKIANDIDAIRGDYENLSDDALKHKTIEFKERLEK-GATT  58

Query  61   LDVCVAALALIREVVYRETGEFAYRVQIIGAFIVLSGDFAEMMTGEGKTLTIVLAAYVSA  120
             D+ V A A++RE   R TG F ++VQ++G   +  G+ AEM TGEGKTLT  L  Y++A
Sbjct  59   DDLLVEAFAVVREASRRVTGMFPFKVQLMGGVALHDGNIAEMKTGEGKTLTSTLPVYLNA  118

Query  121  LEKRGVHVVTVNEYLAQRDANNAMKILKRVGMSVGCNFANLSPQLKQAAFNCDVTYTTNS  180
            L  +GVHVVTVNEYLA RDA    KI + +G++VG N  ++S   K+ A+  D+TY+TN+
Sbjct  119  LTGKGVHVVTVNEYLASRDAEQMGKIFEFLGLTVGLNLNSMSKDEKREAYAADITYSTNN  178

Query  181  ELGFDYLRDNMVHSYQDKKIRELHFAIVDEGDSVLIDEARTPLIISGPSKNEFGLYVAVD  240
            ELGFDYLRDNMV   +    R LHFA++D+ DS+LIDEARTPLIISG +     LYV  +
Sbjct  179  ELGFDYLRDNMVLYKEQMVQRPLHFAVIDQVDSILIDEARTPLIISGQAAKSTKLYVQAN  238

Query  241  RFVKSL-TEQEFKIDPESRAASLTELGIKKAEQTFKKENLFALENSDLFHKIMNGLTAVK  299
             FV++L  E+++  D +++A  LTE G+ KAE+ F  +NLF +++  L H I   L A  
Sbjct  239  AFVRTLKAEKDYTYDIKTKAVQLTEEGMTKAEKAFGIDNLFDVKHVALNHHINQALKAHV  298

Query  300  VFEQGKEYIVRDGKVLIVDHFTGRILEGRSYSNGLQQAVQAKEYVEIEPENVIVATITYQ  359
              ++  +Y+V DG+V+IVD FTGR+++GR YS GL QA++AKE +EI+ E++ +ATIT+Q
Sbjct  299  AMQKDVDYVVEDGQVVIVDSFTGRLMKGRRYSEGLHQAIEAKEGLEIQNESMTLATITFQ  358

Query  360  SFFRLYNRLAAVSGTALTESEEFLKIYNMVVVPVPTNRPNIRKDRSDSVFGTPQIKWMAV  419
            ++FR+Y +LA ++GTA TE EEF  IYNM VV +PTNRP +R DR D ++ T + K+ AV
Sbjct  359  NYFRMYEKLAGMTGTAKTEEEEFRNIYNMQVVTIPTNRPVVRDDRPDLIYRTMEGKFKAV  418

Query  420  VKEIKKIHETSRPILIGTANIDDSELLHNLLLEANIPHEVLNAKNHSREAEIVTKAGQKN  479
             +++ + + T +P+L+GT  ++ SEL+  LL    IPH+VLNAKNH REA+I+ +AGQK 
Sbjct  419  AEDVAQRYMTGQPVLVGTVAVETSELISKLLKNKGIPHQVLNAKNHEREAQIIEEAGQKG  478

Query  480  AVTISTNMAGRGTDIRLGEGVAEMGGLYVLGTERNESRRIDNQLRGRAARQGDKGETKFF  539
            AVTI+TNMAGRGTDI+LGEGV E+GGL V+GTER+ESRRIDNQLRGR+ RQGD G T+F+
Sbjct  479  AVTIATNMAGRGTDIKLGEGVKELGGLAVVGTERHESRRIDNQLRGRSGRQGDPGITQFY  538

Query  540  ISLGDSLFKRFAHDKIERAISKLGNETFDSAFFSKMLSR----TQKRVEAINFDTRKNLI  595
            +S+ D L +RF  ++    + + G +   +   SKM+SR    +QKRVE  NFD+RK L+
Sbjct  539  LSMEDELMRRFGAERTMAMLDRFGMDD-STPIQSKMVSRAVESSQKRVEGNNFDSRKQLL  597

Query  596  DYDHVLASQRELIYKQRDKFLLANDLSEMIDKMLEKFVQQFCDQYRNQKNQNLINHIALA  655
             YD VL  QRE+IYKQR + + + +L E+++ M++  +++    Y  ++         L 
Sbjct  598  QYDDVLRQQREVIYKQRFEVIDSENLREIVENMIKSSLERAIAAYTPREE--------LP  649

Query  656  EALNLEMNMQNTINPKVFENMT------FDVAVDKTRNLVAKKISDKVNVLTKPIALNRF  709
            E   L+  + + IN    +         F    D+   L+  +I  K N   +     + 
Sbjct  650  EEWKLD-GLVDLINTTYLDEGALEKSDIFGKEPDEMLELIMDRIITKYNEKEEQFGKEQM  708

Query  710  RD----IIITSMDKHWTEHLDSVFKLREGVVLRSMEHTSPLNVYIKETDILFKTMLQKIA  765
            R+    I++ ++D  W +H+D++ +LR+G+ LR+   T+PL  Y  E   +F+ M++ I 
Sbjct  709  REFEKVIVLRAVDSKWMDHIDAMDQLRQGIHLRAYAQTNPLREYQMEGFAMFEHMIESIE  768

Query  766  QDV  768
             +V
Sbjct  769  DEV  771


>Active site mutants of B. subtilis SecA [Bacillus subtilis]
Sequence ID: 3IQY_A Length: 841 
Range 1: 2 to 771

Score:634 bits(1634), Expect:0.0, 
Method:Compositional matrix adjust., 
Identities:338/782(43%), Positives:510/782(65%), Gaps:26/782(3%)

Query  1    MAIFNFLKLISPKNRILSKANRIASEVESYKNYYRNLTDQQLFEESNKLVDLVTKQNYTI  60
            + I N  K+  P  R L++  +IA+++++ +  Y NL+D  L  ++ +  + + K   T 
Sbjct  2    LGILN--KMFDPTKRTLNRYEKIANDIDAIRGDYENLSDDALKHKTIEFKERLEK-GATT  58

Query  61   LDVCVAALALIREVVYRETGEFAYRVQIIGAFIVLSGDFAEMMTGEGKTLTIVLAAYVSA  120
             D+ V A A++RE   R TG F ++VQ++G   +  G+ AEM TGEGKTLT  L  Y++A
Sbjct  59   DDLLVEAFAVVREASRRVTGMFPFKVQLMGGVALHDGNIAEMKTGEGKTLTSTLPVYLNA  118

Query  121  LEKRGVHVVTVNEYLAQRDANNAMKILKRVGMSVGCNFANLSPQLKQAAFNCDVTYTTNS  180
            L  +GVHVVTVNEYLA RDA    KI + +G++VG N  ++S   K+ A+  D+TY+TN+
Sbjct  119  LTGKGVHVVTVNEYLASRDAEQMGKIFEFLGLTVGLNLNSMSKDEKREAYAADITYSTNN  178

Query  181  ELGFDYLRDNMVHSYQDKKIRELHFAIVDEGDSVLIDEARTPLIISGPSKNEFGLYVAVD  240
            ELGFDYLRDNMV   +    R LHFA++D+ DS+LIDEARTPLIISG +     LYV  +
Sbjct  179  ELGFDYLRDNMVLYKEQMVQRPLHFAVIDQVDSILIDEARTPLIISGQAAKSTKLYVQAN  238

Query  241  RFVKSL-TEQEFKIDPESRAASLTELGIKKAEQTFKKENLFALENSDLFHKIMNGLTAVK  299
             FV++L  E+++  D +++A  LTE G+ KAE+ F  +NLF +++  L H I   L A  
Sbjct  239  AFVRTLKAEKDYTYDIKTKAVQLTEEGMTKAEKAFGIDNLFDVKHVALNHHINQALKAHV  298

Query  300  VFEQGKEYIVRDGKVLIVDHFTGRILEGRSYSNGLQQAVQAKEYVEIEPENVIVATITYQ  359
              ++  +Y+V DG+V+IVD FTGR+++GR YS GL QA++AKE +EI+ E++ +ATIT+Q
Sbjct  299  AMQKDVDYVVEDGQVVIVDSFTGRLMKGRRYSEGLHQAIEAKEGLEIQNESMTLATITFQ  358

Query  360  SFFRLYNRLAAVSGTALTESEEFLKIYNMVVVPVPTNRPNIRKDRSDSVFGTPQIKWMAV  419
            ++FR+Y +LA ++GTA TE EEF  IYNM VV +PTNRP +R DR D ++ T + K+ AV
Sbjct  359  NYFRMYEKLAGMTGTAKTEEEEFRNIYNMQVVTIPTNRPVVRDDRPDLIYRTMEGKFKAV  418

Query  420  VKEIKKIHETSRPILIGTANIDDSELLHNLLLEANIPHEVLNAKNHSREAEIVTKAGQKN  479
             +++ + + T +P+L+GT  ++ SEL+  LL    IPH+VLNAKNH REA+I+ +AGQK 
Sbjct  419  AEDVAQRYMTGQPVLVGTVAVETSELISKLLKNKGIPHQVLNAKNHEREAQIIEEAGQKG  478

Query  480  AVTISTNMAGRGTDIRLGEGVAEMGGLYVLGTERNESRRIDNQLRGRAARQGDKGETKFF  539
            AVTI+TNMAG+GTDI+LGEGV E+GGL V+GTER+ESRRIDNQLRGR+ RQGD G T+F+
Sbjct  479  AVTIATNMAGKGTDIKLGEGVKELGGLAVVGTERHESRRIDNQLRGRSGRQGDPGITQFY  538

Query  540  ISLGDSLFKRFAHDKIERAISKLGNETFDSAFFSKMLSR----TQKRVEAINFDTRKNLI  595
            +S+ D L +RF  ++    + + G +   +   SKM+SR    +QKRVE  NFD+RK L+
Sbjct  539  LSMEDELMRRFGAERTMAMLDRFGMDD-STPIQSKMVSRAVESSQKRVEGNNFDSRKQLL  597

Query  596  DYDHVLASQRELIYKQRDKFLLANDLSEMIDKMLEKFVQQFCDQYRNQKNQNLINHIALA  655
             YD VL  QRE+IYKQR + + + +L E+++ M++  +++    Y  ++         L 
Sbjct  598  QYDDVLRQQREVIYKQRFEVIDSENLREIVENMIKSSLERAIAAYTPREE--------LP  649

Query  656  EALNLE--MNMQNT--INPKVFENM-TFDVAVDKTRNLVAKKISDKVNVLTKPIALNRFR  710
            E   L+  +++ NT  ++    E    F    D+   L+  +I  K N   +     + R
Sbjct  650  EEWKLDGLVDLINTTYLDEGALEKSDIFGKEPDEMLELIMDRIITKYNEKEEQFGKEQMR  709

Query  711  D----IIITSMDKHWTEHLDSVFKLREGVVLRSMEHTSPLNVYIKETDILFKTMLQKIAQ  766
            +    I++ ++D  W +H+D++ +LR+G+ LR+   T+PL  Y  E   +F+ M++ I  
Sbjct  710  EFEKVIVLRAVDSKWMDHIDAMDQLRQGIHLRAYAQTNPLREYQMEGFAMFEHMIESIED  769

Query  767  DV  768
            +V
Sbjct  770  EV  771


>Structure of the SecA-SecY complex with a translocating polypeptide substrate [Bacillus subtilis subsp. subtilis str. 168]
Sequence ID: 5EUL_A Length: 836 
Range 1: 2 to 741

Score:622 bits(1605), Expect:0.0, 
Method:Compositional matrix adjust., 
Identities:330/753(44%), Positives:491/753(65%), Gaps:28/753(3%)

Query  1    MAIFNFLKLISPKNRILSKANRIASEVESYKNYYRNLTDQQLFEESNKLVDLVTKQNYTI  60
            + I N  K+  P  R L++  +IA+++++ +  Y NL+D  L  ++ +  + + K   T 
Sbjct  2    LGILN--KMFDPTKRTLNRYEKIANDIDAIRGDYENLSDDALKHKTIEFKERLEK-GATT  58

Query  61   LDVCVAALALIREVVYRETGEFAYRVQIIGAFIVLSGDFAEMMTGEGKTLTIVLAAYVSA  120
             D+ V A A++RE   R TG F ++VQ++G   +  G+ AEM TGEGKTLT  L  Y++A
Sbjct  59   DDLLVEAFAVVREASRRVTGMFPFKVQLMGGVALHDGNIAEMKTGEGKTLTSTLPVYLNA  118

Query  121  LEKRGVHVVTVNEYLAQRDANNAMKILKRVGMSVGCNFANLSPQLKQAAFNCDVTYTTNS  180
            L  +GVHVVTVNEYLA RDA    KI + +G++VG N  ++S   K+ A+  D+TY+TN+
Sbjct  119  LTGKGVHVVTVNEYLASRDAEQMGKIFEFLGLTVGLNLNSMSKDEKREAYAADITYSTNN  178

Query  181  ELGFDYLRDNMVHSYQDKKIRELHFAIVDEGDSVLIDEARTPLIISGPSKNEFGLYVAVD  240
            ELGFDYLRDNMV   +    R LHFA++DE DS+LIDEARTPLIISG +     LYV  +
Sbjct  179  ELGFDYLRDNMVLYKEQMVQRPLHFAVIDEVDSILIDEARTPLIISGQAAKSTKLYVQAN  238

Query  241  RFVKSL-TEQEFKIDPESRAASLTELGIKKAEQTFKKENLFALENSDLFHKIMNGLTAVK  299
             FV++L  E+++  D +++A  LTE G+ KAE+ F  +NLF +++  L H I   L A  
Sbjct  239  AFVRTLKAEKDYTYDIKTKAVQLTEEGMTKAEKAFGIDNLFDVKHVALNHHINQALKAHV  298

Query  300  VFEQGKEYIVRDGKVLIVDHFTGRILEGRSYSNGLQQAVQAKEYVEIEPENVIVATITYQ  359
              ++  +Y+V DG+V+IVD FTGR+++GR YS GL QA++AKE +EI+ E++ +ATIT+Q
Sbjct  299  AMQKDVDYVVEDGQVVIVDSFTGRLMKGRRYSEGLHQAIEAKEGLEIQNESMTLATITFQ  358

Query  360  SFFRLYNRLAAVSGTALTESEEFLKIYNMVVVPVPTNRPNIRKDRSDSVFGTPQIKWMAV  419
            ++FR+Y +LA ++GTA TE EEF  IYNM VV +PTNRP +R DR D ++ T + K+ AV
Sbjct  359  NYFRMYEKLAGMTGTAKTEEEEFRNIYNMQVVTIPTNRPVVRDDRPDLIYRTMEGKFKAV  418

Query  420  VKEIKKIHETSRPILIGTANIDDSELLHNLLLEANIPHEVLNAKNHSREAEIVTKAGQKN  479
             +++ + + T +P+L+GT  ++ SEL+  LL    IPH+VLNAKNH REA+I+ +AGQK 
Sbjct  419  AEDVAQRYMTGQPVLVGTVAVETSELISKLLKNKGIPHQVLNAKNHEREAQIIEEAGQKG  478

Query  480  AVTISTNMAGRGTDIRLGEGVAEMGGLYVLGTERNESRRIDNQLRGRAARQGDKGETKFF  539
            AVTI+TNMAGRGTDI+LGEGV E+GGL V+GTER+ESRRIDNQLRGR+ RQGD G T+F+
Sbjct  479  AVTIATNMAGRGTDIKLGEGVKELGGLAVVGTERHESRRIDNQLRGRSGRQGDPGITQFY  538

Query  540  ISLGDSLFKRFAHDKIERAISKLGNETFDSAFFSKMLSR----TQKRVEAINFDTRKNLI  595
            +S+ D L +RF  ++    + + G +   +   SKM+SR    +QKRVE  NFD+RK L+
Sbjct  539  LSMEDELMRRFGAERTMAMLDRFGMDD-STPIQSKMVSRAVESSQKRVEGNNFDSRKQLL  597

Query  596  DYDHVLASQRELIYKQRDKFLLANDLSEMIDKMLEKFVQQFCDQYRNQKNQNLINHIALA  655
             YD VL  QRE+IYKQR + + + +L E+++ M++  +++    Y  ++         L 
Sbjct  598  QYDDVLRQQREVIYKQRFEVIDSENLREIVENMIKSSLERAIAAYTPREE--------LP  649

Query  656  EALNLEMNMQNTINPKVFENMT------FDVAVDKTRNLVAKKISDKVNVLTKPIALNRF  709
            E   L+  + + IN    +         F    D+   L+  +I  K N   +     + 
Sbjct  650  EEWKLD-GLVDLINTTYLDEGALEKSDIFGKEPDEMLELIMDRIITKYNEKEEQFGKEQM  708

Query  710  RD----IIITSMDKHWTEHLDSVFKLREGVVLR  738
            R+    I++ ++D  W +H+D++ +LR+G+ LR
Sbjct  709  REFEKVIVLRAVDSKWMDHIDAMDQLRQGIHLR  741


>Crystal structure of the accessory translocation ATPase, SecA2, from Clostridium difficile, in complex with adenosine-5'-(gamma-thio)-triphosphate [Clostridioides difficile 630]
Sequence ID: 6T4H_A Length: 781 
Range 1: 16 to 771

Score:593 bits(1529), Expect:0.0, 
Method:Compositional matrix adjust., 
Identities:315/765(41%), Positives:485/765(63%), Gaps:24/765(3%)

Query  17   LSKANRIASEVESYKNYYRNLTDQQLFEES----NKLVDLVTKQNYTILDVCVAALALIR  72
            + K N I  ++++ ++  +NL+ ++L + +    N+L     K+  T+ D+   A A++R
Sbjct  16   IKKLNVIVDKIDALEDSMKNLSYEELKDMTAIFKNRL-----KKGETLDDILPEAFAVVR  70

Query  73   EVVYRETGEFAYRVQIIGAFIVLSGDFAEMMTGEGKTLTIVLAAYVSALEKRGVHVVTVN  132
            EV  R+ G   YRVQ+IG  ++  G  AEM TGEGKTL  V   Y++AL  +GVHV+TVN
Sbjct  71   EVSKRKLGMRQYRVQLIGGIVIHQGKIAEMKTGEGKTLVEVAPVYLNALTGKGVHVITVN  130

Query  133  EYLAQRDANNAMKILKRVGMSVGCNFANLSPQLKQAAFNCDVTYTTNSELGFDYLRDNMV  192
            +YLA+RD      + + +GM+VG   +N  P +++  + CD+TY TNSE GFDYLRDNMV
Sbjct  131  DYLAERDKELMSPVYESLGMTVGVIISNQDPNIRKQQYKCDITYGTNSEFGFDYLRDNMV  190

Query  193  HSYQDKKIRELHFAIVDEGDSVLIDEARTPLIISGPSKNEFGLYVAVDRFVKSLTEQEFK  252
                 K  REL+FAIVDE DS+LIDEARTPLII+G    +  LY   + FVK++ E++F+
Sbjct  191  PDLSHKVQRELNFAIVDEVDSILIDEARTPLIIAGDGDEDLKLYELANSFVKTVKEEDFE  250

Query  253  IDPESRAASLTELGIKKAEQTFKKENLFALENSDLFHKIMNGLTAVKVFEQGKEYIVRDG  312
            +D + +  +LT  GI KAE  F   NL  ++N +L+H I   L   K+ E+  +Y++ +G
Sbjct  251  LDRKDKTIALTASGISKAESFFGITNLTDIKNIELYHHINQALRGHKLMEKDVDYVISNG  310

Query  313  KVLIVDHFTGRILEGRSYSNGLQQAVQAKEYVEIEPENVIVATITYQSFFRLYNRLAAVS  372
            +V+IVD FTGR+++GR Y++GL QA++AKE VEI+ E+  +AT+TYQ+FFRLY +L+ ++
Sbjct  311  EVMIVDEFTGRVMDGRRYTDGLHQAIEAKEGVEIKNESKTMATVTYQNFFRLYEKLSGMT  370

Query  373  GTALTESEEFLKIYNMVVVPVPTNRPNIRKDRSDSVFGTPQIKWMAVVKEIKKIHETSRP  432
            GTA TE  EF  IY + VV +PTNRP IR D  D VF T + K+ AVV+EI +IH+T +P
Sbjct  371  GTAKTEEGEFESIYKLNVVQIPTNRPVIRADLHDKVFKTEEEKYSAVVEEIIRIHKTRQP  430

Query  433  ILIGTANIDDSELLHNLLLEANIPHEVLNAKNHSREAEIVTKAGQKNAVTISTNMAGRGT  492
            IL+GT +++ SE L  +L +  I H+VLNAK H +EAEI++KAG+ +A+TI+TNMAGRGT
Sbjct  431  ILVGTVSVEKSEKLSKMLKKQGIKHQVLNAKQHDKEAEIISKAGKLDAITIATNMAGRGT  490

Query  493  DIRLGEG-------VAEMGGLYVLGTERNESRRIDNQLRGRAARQGDKGETKFFISLGDS  545
            DI LG G       V ++GGLYV+GTER+ESRRIDNQLRGR+ RQGD G ++FF+SL D 
Sbjct  491  DISLGAGDKEEEQEVKDLGGLYVIGTERHESRRIDNQLRGRSGRQGDPGTSRFFVSLEDD  550

Query  546  LFKRFAHDKIERAISKLG---NETFDSAFFSKMLSRTQKRVEAINFDTRKNLIDYDHVLA  602
            + K +    IE+ + +     N   +S   ++ + R QK VE  NF+ RKN++ YD  + 
Sbjct  551  VIKLYGGKTIEKLMKRTSSNENTAIESKALTRAIERAQKGVEGKNFEIRKNVLKYDDTIN  610

Query  603  SQRELIYKQRDKFLLANDLSEMIDKMLEKFVQQFCDQYRNQKNQNLINHIALAEALNLEM  662
             QR++IY +R+K L   D+ E I KM++  +Q+  + Y   + ++   +       +  M
Sbjct  611  EQRKVIYNERNKVLNDEDIQEDIQKMVKDIIQEAGETYLIGRKRDYYGY--FKHLYSTFM  668

Query  663  NMQNTINPKVFENMTFDVAVDKTRNLVAKKISD-KVNVLTKPIALNRFRDIIITSMDKHW  721
                 + P V +    ++ +D T   ++K++ D K  +L         + +++  +D++W
Sbjct  669  PADTLLIPGVDKKSVQEI-IDSTYE-ISKRVYDLKKMMLGIDKVAELEKTVLLKVVDQYW  726

Query  722  TEHLDSVFKLREGVVLRSMEHTSPLNVYIKETDILFKTMLQKIAQ  766
             +H+D++ +L++ + L+S     P   Y  E   +F+ + + I +
Sbjct  727  IDHIDAMEQLKQYIGLKSYAQKDPFKEYALEGYDMFEALNKNIRE  771


>Crystal structure of the accessory translocation ATPase, SecA2, from Clostridium difficile [Clostridioides difficile 630]
Sequence ID: 6SXH_A Length: 786 
Range 1: 21 to 776

Score:593 bits(1529), Expect:0.0, 
Method:Compositional matrix adjust., 
Identities:315/765(41%), Positives:485/765(63%), Gaps:24/765(3%)

Query  17   LSKANRIASEVESYKNYYRNLTDQQLFEES----NKLVDLVTKQNYTILDVCVAALALIR  72
            + K N I  ++++ ++  +NL+ ++L + +    N+L     K+  T+ D+   A A++R
Sbjct  21   IKKLNVIVDKIDALEDSMKNLSYEELKDMTAIFKNRL-----KKGETLDDILPEAFAVVR  75

Query  73   EVVYRETGEFAYRVQIIGAFIVLSGDFAEMMTGEGKTLTIVLAAYVSALEKRGVHVVTVN  132
            EV  R+ G   YRVQ+IG  ++  G  AEM TGEGKTL  V   Y++AL  +GVHV+TVN
Sbjct  76   EVSKRKLGMRQYRVQLIGGIVIHQGKIAEMKTGEGKTLVEVAPVYLNALTGKGVHVITVN  135

Query  133  EYLAQRDANNAMKILKRVGMSVGCNFANLSPQLKQAAFNCDVTYTTNSELGFDYLRDNMV  192
            +YLA+RD      + + +GM+VG   +N  P +++  + CD+TY TNSE GFDYLRDNMV
Sbjct  136  DYLAERDKELMSPVYESLGMTVGVIISNQDPNIRKQQYKCDITYGTNSEFGFDYLRDNMV  195

Query  193  HSYQDKKIRELHFAIVDEGDSVLIDEARTPLIISGPSKNEFGLYVAVDRFVKSLTEQEFK  252
                 K  REL+FAIVDE DS+LIDEARTPLII+G    +  LY   + FVK++ E++F+
Sbjct  196  PDLSHKVQRELNFAIVDEVDSILIDEARTPLIIAGDGDEDLKLYELANSFVKTVKEEDFE  255

Query  253  IDPESRAASLTELGIKKAEQTFKKENLFALENSDLFHKIMNGLTAVKVFEQGKEYIVRDG  312
            +D + +  +LT  GI KAE  F   NL  ++N +L+H I   L   K+ E+  +Y++ +G
Sbjct  256  LDRKDKTIALTASGISKAESFFGITNLTDIKNIELYHHINQALRGHKLMEKDVDYVISNG  315

Query  313  KVLIVDHFTGRILEGRSYSNGLQQAVQAKEYVEIEPENVIVATITYQSFFRLYNRLAAVS  372
            +V+IVD FTGR+++GR Y++GL QA++AKE VEI+ E+  +AT+TYQ+FFRLY +L+ ++
Sbjct  316  EVMIVDEFTGRVMDGRRYTDGLHQAIEAKEGVEIKNESKTMATVTYQNFFRLYEKLSGMT  375

Query  373  GTALTESEEFLKIYNMVVVPVPTNRPNIRKDRSDSVFGTPQIKWMAVVKEIKKIHETSRP  432
            GTA TE  EF  IY + VV +PTNRP IR D  D VF T + K+ AVV+EI +IH+T +P
Sbjct  376  GTAKTEEGEFESIYKLNVVQIPTNRPVIRADLHDKVFKTEEEKYSAVVEEIIRIHKTRQP  435

Query  433  ILIGTANIDDSELLHNLLLEANIPHEVLNAKNHSREAEIVTKAGQKNAVTISTNMAGRGT  492
            IL+GT +++ SE L  +L +  I H+VLNAK H +EAEI++KAG+ +A+TI+TNMAGRGT
Sbjct  436  ILVGTVSVEKSEKLSKMLKKQGIKHQVLNAKQHDKEAEIISKAGKLDAITIATNMAGRGT  495

Query  493  DIRLGEG-------VAEMGGLYVLGTERNESRRIDNQLRGRAARQGDKGETKFFISLGDS  545
            DI LG G       V ++GGLYV+GTER+ESRRIDNQLRGR+ RQGD G ++FF+SL D 
Sbjct  496  DISLGAGDKEEEQEVKDLGGLYVIGTERHESRRIDNQLRGRSGRQGDPGTSRFFVSLEDD  555

Query  546  LFKRFAHDKIERAISKLG---NETFDSAFFSKMLSRTQKRVEAINFDTRKNLIDYDHVLA  602
            + K +    IE+ + +     N   +S   ++ + R QK VE  NF+ RKN++ YD  + 
Sbjct  556  VIKLYGGKTIEKLMKRTSSNENTAIESKALTRAIERAQKGVEGKNFEIRKNVLKYDDTIN  615

Query  603  SQRELIYKQRDKFLLANDLSEMIDKMLEKFVQQFCDQYRNQKNQNLINHIALAEALNLEM  662
             QR++IY +R+K L   D+ E I KM++  +Q+  + Y   + ++   +       +  M
Sbjct  616  EQRKVIYNERNKVLNDEDIQEDIQKMVKDIIQEAGETYLIGRKRDYYGY--FKHLYSTFM  673

Query  663  NMQNTINPKVFENMTFDVAVDKTRNLVAKKISD-KVNVLTKPIALNRFRDIIITSMDKHW  721
                 + P V +    ++ +D T   ++K++ D K  +L         + +++  +D++W
Sbjct  674  PADTLLIPGVDKKSVQEI-IDSTYE-ISKRVYDLKKMMLGIDKVAELEKTVLLKVVDQYW  731

Query  722  TEHLDSVFKLREGVVLRSMEHTSPLNVYIKETDILFKTMLQKIAQ  766
             +H+D++ +L++ + L+S     P   Y  E   +F+ + + I +
Sbjct  732  IDHIDAMEQLKQYIGLKSYAQKDPFKEYALEGYDMFEALNKNIRE  776


Query #6: sp|P47529|ACPH_MYCGE Acyl carrier protein homolog OS=Mycoplasma genitalium Query ID: lcl|Query_26661 Length: 84

Sequences producing significant alignments:
                                                                  Scientific      Common                     Max    Total Query   E   Per.   Acc.                        
Description                                                       Name            Name            Taxid      Score  Score cover Value Ident  Len        Accession        

Solution structure of holo acyl carrier protein from Thermotog... Thermotoga m... NA              243274     40.4   40.4  82%   1e-05 33.33  81         6LVT_A           
BACKBONE FOLD OF NODF [Rhizobium leguminosarum]                   Rhizobium le... NA              384        38.9   38.9  95%   6e-05 32.56  92         1FH1_A           
The Solution Structure of Acyl Carrier Protein from...            Mycobacteriu... NA              83332      39.3   39.3  53%   8e-05 37.78  115        1KLP_A           
Cryo-EM structure of Mycobacterium smegmatis...                   Mycolicibact... NA              246196     38.5   38.5  53%   9e-05 37.78  99         7BVC_P           
Solution Structure of Stearoyl-Acyl Carrier Protein [Spinacia...  Spinacia ole... spinach         3562       37.7   37.7  67%   2e-04 35.09  82         2AVA_A           
Crystal structure of (3R)-Hydroxyacyl-Acyl Carrier Protein...     Helicobacter... NA              210        35.8   35.8  63%   5e-04 32.14  65         6IHC_G           
The Structure of the 2:1 (Partially Occupied) Complex Between...  Spinacia ole... spinach         3562       35.8   35.8  67%   9e-04 33.33  82         2XZ0_D           
apo-ACP from Helicobacter pylori [Helicobacter pylori P12]        Helicobacter... NA              570508     35.4   35.4  63%   0.001 32.14  88         5H9G_A           
Crystal structure of (3R)-Hydroxyacyl-Acyl Carrier Protein...     Helicobacter... NA              210        35.4   35.4  63%   0.001 32.14  86         4ZJB_G           
Crystal structure of the acyl carrier protein from thermus...     Thermus ther... NA              300852     35.0   35.0  95%   0.002 28.92  80         1X3O_A           

Alignments:
>Solution structure of holo acyl carrier protein from Thermotoga maritima [Thermotoga maritima MSB8]
Sequence ID: 6LVT_A Length: 81 
>Crystal structure of apo acyl carrier protein from Thermotoga maritima [Thermotoga maritima MSB8]
Sequence ID: 6LVU_A Length: 81 >Crystal structure of apo acyl carrier protein from Thermotoga maritima [Thermotoga maritima MSB8]
Sequence ID: 6LVU_B Length: 81  
Range 1: 5 to 73

Score:40.4 bits(93), Expect:1e-05, 
Method:Compositional matrix adjust., 
Identities:24/72(33%), Positives:38/72(52%), Gaps:6/72(8%)

Query  4   HEILLKIKEIAKSKNFNLNLDEKTINQPLR---ELKIDSLDMFSIVVSLENEFGISFDDE  60
            EI  K+K I   K   L +DE  + +  +   +L  DSLD+  +V+  E+EFG+  DD 
Sbjct  5   EEIFSKVKSIISEK---LGVDESQVTEEAKLIDDLGADSLDLVDLVMDFESEFGVKVDDA  61

Query  61  KLMNLKNLADLV  72
            L  +  + D+V
Sbjct  62  DLEKISTVGDIV  73


>BACKBONE FOLD OF NODF [Rhizobium leguminosarum]
Sequence ID: 1FH1_A Length: 92 
Range 1: 6 to 91

Score:38.9 bits(89), Expect:6e-05, 
Method:Compositional matrix adjust., 
Identities:28/86(33%), Positives:46/86(53%), Gaps:6/86(6%)

Query  3   THEILLKIKEIAKSKN---FNLNLDEKTINQPLRELKIDSLDMFSIVVSLENEFGISFD-  58
           T EI+  I ++ K++N    ++ L E T +  L  L IDSL +  ++  LE  +GI  + 
Sbjct  6   TLEIISAINKLVKAENGERTSVALGEITTDTELTSLGIDSLGLADVLWDLEQLYGIKIEM  65

Query  59  --DEKLMNLKNLADLVLEVKNLLAKK  82
              +   NL N+ D+V  V+ LL K+
Sbjct  66  NTADAWSNLNNIGDVVEAVRGLLTKE  91


>The Solution Structure of Acyl Carrier Protein from Mycobacterium tuberculosis [Mycobacterium tuberculosis H37Rv]
Sequence ID: 1KLP_A Length: 115 
Range 1: 36 to 80

Score:39.3 bits(90), Expect:8e-05, 
Method:Compositional matrix adjust., 
Identities:17/45(38%), Positives:27/45(60%), Gaps:0/45(0%)

Query  34  ELKIDSLDMFSIVVSLENEFGISFDDEKLMNLKNLADLVLEVKNL  78
           +L IDSL M  I V  E+++G+   DE L  L+ + D+V  ++ L
Sbjct  36  DLDIDSLSMVEIAVQTEDKYGVKIPDEDLAGLRTVGDVVAYIQKL  80


>Cryo-EM structure of Mycobacterium smegmatis arabinosyltransferase EmbA-EmbB-AcpM2 in complex with ethambutol [Mycolicibacterium smegmatis MC2 155]
Sequence ID: 7BVC_P Length: 99 
>Cryo-EM structure of Mycobacterium smegmatis arabinosyltransferase EmbC2-AcpM2 in complex with ethambutol [Mycolicibacterium smegmatis MC2 155]
Sequence ID: 7BVE_C Length: 99 >Cryo-EM structure of Mycobacterium smegmatis arabinosyltransferase EmbC2-AcpM2 in complex with ethambutol [Mycolicibacterium smegmatis MC2 155]
Sequence ID: 7BVE_D Length: 99 >Cryo-EM structure of Mycobacterium tuberculosis arabinosyltransferase EmbA-EmbB-AcpM2 in complex with ethambutol [Mycolicibacterium smegmatis MC2 155]
Sequence ID: 7BVF_P Length: 99 >Cryo-EM structure of Mycobacterium smegmatis arabinosyltransferase EmbA-EmbB-AcpM2 in complex with di-arabinose. [Mycolicibacterium smegmatis MC2 155]
Sequence ID: 7BVG_P Length: 99 >Crystal structure of arabinosyltransferase EmbC2-AcpM2 complex from Mycobacterium smegmatis complexed with di-arabinose [Mycolicibacterium smegmatis MC2 155]
Sequence ID: 7BVH_C Length: 99 >Crystal structure of arabinosyltransferase EmbC2-AcpM2 complex from Mycobacterium smegmatis complexed with di-arabinose [Mycolicibacterium smegmatis MC2 155]
Sequence ID: 7BVH_D Length: 99 >Mycobacterium smegmatis arabinosyltransferase complex EmbB2-AcpM2 in substrate DPA bound asymmetric 'active state' [Mycolicibacterium smegmatis MC2 155]
Sequence ID: 7BWR_C Length: 99 >Mycobacterium smegmatis arabinosyltransferase complex EmbB2-AcpM2 in substrate DPA bound asymmetric 'active state' [Mycolicibacterium smegmatis MC2 155]
Sequence ID: 7BWR_D Length: 99 >Mycobacterium smegmatis arabinosyltransferase complex EmbB2-AcpM2 in symmetric 'resting state' [Mycolicibacterium smegmatis MC2 155]
Sequence ID: 7BX8_C Length: 99 >Mycobacterium smegmatis arabinosyltransferase complex EmbB2-AcpM2 in symmetric 'resting state' [Mycolicibacterium smegmatis MC2 155]
Sequence ID: 7BX8_D Length: 99  
Range 1: 36 to 80

Score:38.5 bits(88), Expect:9e-05, 
Method:Compositional matrix adjust., 
Identities:17/45(38%), Positives:27/45(60%), Gaps:0/45(0%)

Query  34  ELKIDSLDMFSIVVSLENEFGISFDDEKLMNLKNLADLVLEVKNL  78
           +L IDSL M  I V  E+++G+   DE L  L+ + D+V  ++ L
Sbjct  36  DLDIDSLSMVEIAVQTEDKYGVKIPDEDLAGLRTVGDVVAYIQKL  80


>Solution Structure of Stearoyl-Acyl Carrier Protein [Spinacia oleracea]
Sequence ID: 2AVA_A Length: 82 
>Structure of 18:0-ACP with docked fatty acid [Spinacia oleracea]
Sequence ID: 2FVA_A Length: 82 >Structure of 10:0-ACP (protein alone) [Spinacia oleracea]
Sequence ID: 2FVE_A Length: 82 >Structure of 10:0-ACP (protein with docked fatty acid) [Spinacia oleracea]
Sequence ID: 2FVF_A Length: 82  
Range 1: 26 to 82

Score:37.7 bits(86), Expect:2e-04, 
Method:Compositional matrix adjust., 
Identities:20/57(35%), Positives:32/57(56%), Gaps:0/57(0%)

Query  27  TINQPLRELKIDSLDMFSIVVSLENEFGISFDDEKLMNLKNLADLVLEVKNLLAKKG  83
           T +    +L  DSLD   IV++LE EFGI+ D++K  ++  +      ++ LL KK 
Sbjct  26  TADSEFSKLGADSLDTVEIVMNLEEEFGINVDEDKAQDISTIQQAADVIEGLLEKKA  82


>Crystal structure of (3R)-Hydroxyacyl-Acyl Carrier Protein Dehydratase(FabZ) Y100A mutant in complex with holo-ACP from Helicobacter pylori [Helicobacter pylori]
Sequence ID: 6IHC_G Length: 65 
Range 1: 8 to 63

Score:35.8 bits(81), Expect:5e-04, 
Method:Compositional matrix adjust., 
Identities:18/56(32%), Positives:33/56(58%), Gaps:3/56(5%)

Query  20  NLNLDEKTINQP---LRELKIDSLDMFSIVVSLENEFGISFDDEKLMNLKNLADLV  72
            LN+D   +      +++L  DSLD+  ++++LE +FGI   DE+   + N+ D+V
Sbjct  8   QLNVDAAQVTPEAEFVKDLGADSLDVVELIMALEEKFGIEIPDEQAEKIVNVGDVV  63


>The Structure of the 2:1 (Partially Occupied) Complex Between Stearoyl Acyl Carrier Protein Desaturase from Ricinus Communis (Castor Bean) and Acyl Carrier Protein. [Spinacia oleracea]
Sequence ID: 2XZ0_D Length: 82 
>The Structure of the 2:2 (Fully Occupied) Complex Between Stearoyl Acyl Carrier Protein Desaturase from Ricinus Communis (Castor Bean) and Acyl Carrier Protein. [Spinacia oleracea]
Sequence ID: 2XZ1_C Length: 82 >The Structure of the 2:2 (Fully Occupied) Complex Between Stearoyl Acyl Carrier Protein Desaturase from Ricinus Communis (Castor Bean) and Acyl Carrier Protein. [Spinacia oleracea]
Sequence ID: 2XZ1_D Length: 82  
Range 1: 26 to 82

Score:35.8 bits(81), Expect:9e-04, 
Method:Compositional matrix adjust., 
Identities:19/57(33%), Positives:31/57(54%), Gaps:0/57(0%)

Query  27  TINQPLRELKIDSLDMFSIVVSLENEFGISFDDEKLMNLKNLADLVLEVKNLLAKKG  83
           T +    +L  D LD   IV++LE EFGI+ D++K  ++  +      ++ LL KK 
Sbjct  26  TADSEFSKLGADXLDTVEIVMNLEEEFGINVDEDKAQDISTIQQAADVIEGLLEKKA  82


>apo-ACP from Helicobacter pylori [Helicobacter pylori P12]
Sequence ID: 5H9G_A Length: 88 
>apo-ACP from Helicobacter pylori [Helicobacter pylori P12]
Sequence ID: 5H9G_B Length: 88  
Range 1: 24 to 79

Score:35.4 bits(80), Expect:0.001, 
Method:Compositional matrix adjust., 
Identities:18/56(32%), Positives:33/56(58%), Gaps:3/56(5%)

Query  20  NLNLDEKTINQP---LRELKIDSLDMFSIVVSLENEFGISFDDEKLMNLKNLADLV  72
            LN+D   +      +++L  DSLD+  ++++LE +FGI   DE+   + N+ D+V
Sbjct  24  QLNVDAAQVTPEAEFVKDLGADSLDVVELIMALEEKFGIEIPDEQAEKIVNVGDVV  79


>Crystal structure of (3R)-Hydroxyacyl-Acyl Carrier Protein Dehydratase(FabZ) in complex with holo-ACP from Helicobacter pylori [Helicobacter pylori]
Sequence ID: 4ZJB_G Length: 86 
Range 1: 22 to 77

Score:35.4 bits(80), Expect:0.001, 
Method:Compositional matrix adjust., 
Identities:18/56(32%), Positives:33/56(58%), Gaps:3/56(5%)

Query  20  NLNLDEKTINQP---LRELKIDSLDMFSIVVSLENEFGISFDDEKLMNLKNLADLV  72
            LN+D   +      +++L  DSLD+  ++++LE +FGI   DE+   + N+ D+V
Sbjct  22  QLNVDAAQVTPEAEFVKDLGADSLDVVELIMALEEKFGIEIPDEQAEKIVNVGDVV  77


>Crystal structure of the acyl carrier protein from thermus thermophilus HB8 [Thermus thermophilus HB8]
Sequence ID: 1X3O_A Length: 80 
Range 1: 1 to 80

Score:35.0 bits(79), Expect:0.002, 
Method:Compositional matrix adjust., 
Identities:24/83(29%), Positives:41/83(49%), Gaps:6/83(7%)

Query  1   MQTHEILLKIKEIAKSKNFNLNLDEKTINQPLR---ELKIDSLDMFSIVVSLENEFGISF  57
           M   EI  K+K +   K   L ++ + +    R   +L  DSLD   +++ LE+EFG+  
Sbjct  1   MTEQEIFEKVKAVIADK---LQVEPEKVTLEARFIEDLGADSLDTVELIMGLEDEFGLEI  57

Query  58  DDEKLMNLKNLADLVLEVKNLLA  80
            DE+   ++ + D V  +K  L 
Sbjct  58  SDEEAEKIRTVKDAVEYIKAKLG  80


Query #7: sp|P47612|THII_MYCGE Probable tRNA sulfurtransferase OS=Mycoplasma genitalium Query ID: lcl|Query_26662 Length: 385

Sequences producing significant alignments:
                                                                  Scientific      Common                     Max    Total Query   E   Per.   Acc.                        
Description                                                       Name            Name            Taxid      Score  Score cover Value Ident  Len        Accession        

Crystal structure of a 4-thiouridine synthetase - RNA complex...  Thermotoga m... NA              243274     170    170   93%   1e-48 32.35  388        4KR6_A           
Crystal structure of Bacillus anthracis ThiI, a tRNA-modifying... Bacillus ant... NA              198094     169    169   96%   2e-48 32.20  413        2C5S_A           
Crystal structure of PH1313 from Pyrococcus horikoshii Ot3...     Pyrococcus h... NA              70601      63.9   63.9  58%   8e-11 26.72  307        1VBK_A           

Alignments:
>Crystal structure of a 4-thiouridine synthetase - RNA complex [Thermotoga maritima MSB8]
Sequence ID: 4KR6_A Length: 388 
>Crystal structure of a 4-thiouridine synthetase - RNA complex [Thermotoga maritima MSB8]
Sequence ID: 4KR6_B Length: 388 >Crystal structure of a 4-thiouridine synthetase - RNA complex with bound ATP [Thermotoga maritima MSB8]
Sequence ID: 4KR7_A Length: 388 >Crystal structure of a 4-thiouridine synthetase - RNA complex with bound ATP [Thermotoga maritima MSB8]
Sequence ID: 4KR7_B Length: 388 >Crystal structure of a 4-thiouridine synthetase - RNA complex at 3.5 Angstrom resolution [Thermotoga maritima MSB8]
Sequence ID: 4KR9_A Length: 388 >Crystal structure of a 4-thiouridine synthetase - RNA complex at 3.5 Angstrom resolution [Thermotoga maritima MSB8]
Sequence ID: 4KR9_B Length: 388  
Range 1: 6 to 368

Score:170 bits(430), Expect:1e-48, 
Method:Compositional matrix adjust., 
Identities:120/371(32%), Positives:199/371(53%), Gaps:18/371(4%)

Query  8    VLVARYGELVLKGKNRSYFTKQLKINIKK--AFKKLEINNSIVYEFDRIVVFDIKKEQRA  65
            V + RY E+ LKGKNR  F + L+ NI++    K        +   D  V  D K     
Sbjct  6    VYIVRYSEIGLKGKNRKDFEEALRRNIERVTGMKVKRQWGRFLIPIDENVTLDDK-----  60

Query  66   ILQELFSFLPGISLFFFASQIVREENK--LLDLLFNLFK-DFNSFKLEVKRRDKNFAENS  122
             L+++F  +   S  F  S    E  K  L+ +   L K ++ +FK++ K+  K + +  
Sbjct  61   -LKKIFG-IQNFSKGFLVSHDFEEVKKYSLIAVKEKLEKGNYRTFKVQAKKAYKEYKKGV  118

Query  123  SNFKKYLAVKLFEKY-QLKGVINNPEIIANIEILKEHFLVFTERFKGKGGLPVYSSGKAL  181
                  L   + + + +L   + NP+ +  +E+  E  L+FT+R +  GGLPV + GKA+
Sbjct  119  YEINSELGALILKNFKELSVDVRNPDFVLGVEVRPEGVLIFTDRVECYGGLPVGTGGKAV  178

Query  182  VLLSGGIDSPVAASLVMQRGFNIDFITFINEPNKNQKTIEKITRLANLISFNKTICSGKL  241
            +LLSGGIDSPVA    ++RG  I+ +TF++ P  ++  +EK+  +  ++         +L
Sbjct  179  LLLSGGIDSPVAGWYALKRGVLIESVTFVSPPFTSEGAVEKVRDILRVLREFSGGHPLRL  238

Query  242  LVFDFTAIQKELIHISNESYRIVLMRRVFYKAASMFKYD----CLVTGEVLGQVASQTIE  297
             + + T +Q E+     + Y +++ RR  ++ A     +       TGE +GQVASQT+E
Sbjct  239  HIVNLTKLQLEVKKRVPDKYSLIMYRRSMFRIAEKIAEETGAVAFYTGENIGQVASQTLE  298

Query  298  NLKVIQSATPDTFIVRPLIGFSKDKIIELAKFFNTFDISIEQHLDTCSEFSPKNPTTKAK  357
            NL  I+S T    ++RPL GF K +I+E AK   T++ISI+ + D+C  F+PKNP T++ 
Sbjct  299  NLWSIESVTTRP-VIRPLSGFDKTEIVEKAKEIGTYEISIKPYQDSCVFFAPKNPATRSH  357

Query  358  LINVEKLESEL  368
               +EKLE ++
Sbjct  358  PSILEKLEQQV  368


>Crystal structure of Bacillus anthracis ThiI, a tRNA-modifying enzyme containing the predicted RNA-binding THUMP domain [Bacillus anthracis str. Ames]
Sequence ID: 2C5S_A Length: 413 
Range 1: 16 to 390

Score:169 bits(429), Expect:2e-48, 
Method:Compositional matrix adjust., 
Identities:123/382(32%), Positives:195/382(51%), Gaps:17/382(4%)

Query  9    LVARYGELVLKGKNRSYFTKQLKINIKKAFKKLEINNSIVYEFDRIVVFDIKKEQRAILQ  68
            ++ RYGE+  KGKNRS F   LK N+K   KK   N  I    DR+ +  +  E    + 
Sbjct  16   ILVRYGEMTTKGKNRSKFVSTLKDNVKFKLKKFP-NIKIDATHDRMYI-QLNGEDHEAVS  73

Query  69   ELFSFLPGISLFFFASQIVRE----ENKLLDLLFNLFKDFNSFKLEVKRRDKNFAENSSN  124
            E    + GI  F  A ++  E    +   L     +  D  +FK+ V R  K+F   +  
Sbjct  74   ERLKDVFGIHKFNLAMKVPSELEDIKKGALAAFLQVKGDVKTFKITVHRSYKHFPMRTME  133

Query  125  FKKYLAVKLFEKYQLKGV-INNPEIIANIEILKEHFLVFTERFKGKGGLPVYSSGKALVL  183
                +   + E  +   V ++NP++   +EI   +  +  +   G GGLPV   GK +VL
Sbjct  134  LLPEIGGHILENTEDITVDVHNPDVNVRVEIRSGYSYIMCDERMGAGGLPVGVGGKVMVL  193

Query  184  LSGGIDSPVAASLVMQRGFNIDFITFINEPNKNQKTIEKITRLAN-LISFNKTICSGKLL  242
            LSGGIDSPVAA L M+RG +++ + F + P  +++  +K+  LA  L  + K +    L 
Sbjct  194  LSGGIDSPVAAYLTMKRGVSVEAVHFHSPPFTSERAKQKVIDLAQELTKYCKRVT---LH  250

Query  243  VFDFTAIQKELIHISNESYRIVL----MRRVFYKAASMFKYDCLVTGEVLGQVASQTIEN  298
            +  FT +QK +      SY + +    M R+  + A       + TGE LGQVASQT+++
Sbjct  251  LVPFTEVQKTINKEIPSSYSMTVMRRMMMRITERIAEERNALAITTGESLGQVASQTLDS  310

Query  299  LKVIQSATPDTFIVRPLIGFSKDKIIELAKFFNTFDISIEQHLDTCSEFSPKNPTTKAKL  358
            +  I   T +  ++RPLI   K +II++A+   T+DISI  + D C+ F+P +P TK K 
Sbjct  311  MHTINEVT-NYPVIRPLITMDKLEIIKIAEEIGTYDISIRPYEDCCTVFTPASPATKPKR  369

Query  359  INVEKLESELIFLNDLIEKGVS  380
                + E++  F   LI++ V+
Sbjct  370  EKANRFEAKYDF-TPLIDEAVA  390


>Crystal structure of PH1313 from Pyrococcus horikoshii Ot3 [Pyrococcus horikoshii OT3]
Sequence ID: 1VBK_A Length: 307 
>Crystal structure of PH1313 from Pyrococcus horikoshii Ot3 [Pyrococcus horikoshii OT3]
Sequence ID: 1VBK_B Length: 307  
Range 1: 2 to 227

Score:63.9 bits(154), Expect:8e-11, 
Method:Compositional matrix adjust., 
Identities:62/232(27%), Positives:112/232(48%), Gaps:14/232(6%)

Query  7    DVLVARYGELVLKGK-NRSYFTKQLKINIKKAFKKLEIN-NSIVYEFDRIVV-FDIKKEQ  63
            +V++ RYGE+  K +  RS+F K L  NI++A    E+    I     RI+V  +  KE 
Sbjct  2    NVVIVRYGEIGTKSRQTRSWFEKILMNNIREALVTEEVPYKEIFSRHGRIIVKTNSPKEA  61

Query  64   RAILQELFSFLPGISLFFFASQIVREENKLLDLLFN-----LFKDFNSFKLEVKRRDKNF  118
              +L  +F  +  IS        + + N+   L+F      + K+   F++  +R  K F
Sbjct  62   ANVLVRVFGIV-SISPAMEVEASLEKINRTALLMFRKKAKEVGKERPKFRVTARRITKEF  120

Query  119  AENSSNFKKYLAVKLFEKYQLKGVINNPEIIANIEILKEHFLVFTERFKGKGGLPVYSSG  178
              +S   +  +   +      +  + N +I   IEI++    ++TE+ KG GGLP+ + G
Sbjct  121  PLDSLEIQAKVGEYILNNENCEVDLKNYDIEIGIEIMQGKAYIYTEKIKGWGGLPIGTEG  180

Query  179  KALVLLSGGIDSPVAASLVMQRGFNIDFITFINEPNKNQKTIEKITRLANLI  230
            + + +L   + S +A  L+M+RG  +  +       K+ K +EK+  L NL+
Sbjct  181  RMIGILHDEL-SALAIFLMMKRGVEVIPVYI----GKDDKNLEKVRSLWNLL  227


Query #8: sp|Q49427|PLSX_MYCGE Phosphate acyltransferase OS=Mycoplasma genitalium Query ID: lcl|Query_26663 Length: 328

Sequences producing significant alignments:
                                                                  Scientific      Common                     Max    Total Query   E   Per.   Acc.                        
Description                                                       Name            Name            Taxid      Score  Score cover Value Ident  Len        Accession        

Phosphate acyltransferase PlsX from B.subtilis [Bacillus...       Bacillus sub... NA              224308     164    164   93%   2e-47 33.65  334        6A1K_A           
Crystal Structure of the fatty acid/phospholipid synthesis...     Enterococcus... NA              1351       162    162   96%   7e-47 31.99  336        1U7N_A           
Crystal structure of a fatty acid/phospholipid synthesis prote... Bacillus sub... NA              1423       152    152   93%   7e-43 33.01  345        1VI1_A           

Alignments:
>Phosphate acyltransferase PlsX from B.subtilis [Bacillus subtilis subsp. subtilis str. 168]
Sequence ID: 6A1K_A Length: 334 
>Phosphate acyltransferase PlsX from B.subtilis [Bacillus subtilis subsp. subtilis str. 168]
Sequence ID: 6A1K_B Length: 334  
Range 1: 1 to 311

Score:164 bits(414), Expect:2e-47, 
Method:Compositional matrix adjust., 
Identities:105/312(34%), Positives:165/312(52%), Gaps:7/312(2%)

Query  3    FRFAVDCLGFENKPSEAIEAVLKYWSFHQDLNFILIGDEKAFDG-LDILPKNITKKLANS  61
             R AVD +G ++ P   I+ V+K      DL+  L+GD+   +  L      IT   A+ 
Sbjct  1    MRIAVDAMGGDHAPKAVIDGVIKGIEAFDDLHITLVGDKTTIESHLTTTSDRITVLHADE  60

Query  62   FIEMTDTPLSA-RRKVNSSMQIAINLVREGNADVVISAGSSAVYASLTNDAFGKINKNTK  120
             IE TD P+ A RRK NSSM +    V E  AD  ISAG++    +      G+I    +
Sbjct  61   VIEPTDEPVRAVRRKKNSSMVLMAQEVAENRADACISAGNTGALMTAGLFIVGRIKGIDR  120

Query  121  SAFMSYVPTDNNNWFYFLDVGANKYFTGKELYFLGLMADIFVKKTTTKKTPKIGLLNIGT  180
             A    +PT + + F  LDVGAN     + L    +M  ++ ++     +P++GLLN+GT
Sbjct  121  PALAPTLPTVSGDGFLLLDVGANVDAKPEHLVQYAIMGSVYSQQVRGVTSPRVGLLNVGT  180

Query  181  EENKGFDYHQEAFKLLKADKNLNFLGFVESRFLLDGICDILIADGYSGNLVLKAMEGTFK  240
            E+ KG +  ++ F++LK   N+NF+G VE+R LLD + D+++ DG++GN+ LK +EG+  
Sbjct  181  EDKKGNELTKQTFQILKETANINFIGNVEARDLLDDVADVVVTDGFTGNVTLKTLEGSAL  240

Query  241  TIARILKRGYKRNPLAGLFSLGIIKSVAK----KFDYKNNAGAVVMGLNKLALKTHGSAD  296
            +I +++ R    + L    +  ++K   K    K +Y N  GA + GL    +K HGS+D
Sbjct  241  SIFKMM-RDVMTSTLTSKLAAAVLKPKLKEMKMKMEYSNYGGASLFGLKAPVIKAHGSSD  299

Query  297  KQQFLSTIRLAH  308
                   IR A 
Sbjct  300  SNAVFHAIRQAR  311


>Crystal Structure of the fatty acid/phospholipid synthesis protein PlsX from Enterococcus faecalis V583 [Enterococcus faecalis]
Sequence ID: 1U7N_A Length: 336 
>Crystal Structure of the fatty acid/phospholipid synthesis protein PlsX from Enterococcus faecalis V583 [Enterococcus faecalis]
Sequence ID: 1U7N_B Length: 336  
Range 1: 3 to 324

Score:162 bits(410), Expect:7e-47, 
Method:Compositional matrix adjust., 
Identities:103/322(32%), Positives:161/322(50%), Gaps:7/322(2%)

Query  2    AFRFAVDCLGFENKPSEAIEAVLKYWSFHQDLNFILIGDEKAFDGLDILPKNITKKLANS  61
            A + AVD  G +N P   +E V        D+ F L G E          KNIT    + 
Sbjct  3    AXKIAVDAXGGDNAPQAIVEGVXLAKQDFPDIEFQLYGKEAEIKKYITDEKNITIIHTDE  62

Query  62   FIEMTDTPLSA-RRKVNSSMQIAINLVREGNADVVISAGSSAVYASLTNDAFGKINKNTK  120
             I   D P+ A RRK  +S  +A   V+ G AD + SAG++    +      G+I    +
Sbjct  63   KIASDDEPVKAIRRKKTASXVLAAQAVKNGEADAIFSAGNTGALLAAGLFIVGRIKNVER  122

Query  121  SAFMSYVPT--DNNNWFYFLDVGANKYFTGKELYFLGLMADIFVKKTTTKKTPKIGLLNI  178
                S +P   + +  F  LD+GAN     + L    ++   + +K    + P++GLLN 
Sbjct  123  PGLXSTLPVXGEPDKGFDXLDLGANADNKPEHLVQYAVLGSFYAEKVRNVQNPRVGLLNN  182

Query  179  GTEENKGFDYHQEAFKLLKADKNLNFLGFVESRFLLDGICDILIADGYSGNLVLKAMEGT  238
            GTEE KG +  ++AF+LL AD+ +NF+G VE+R LL+G+ D+++ DG++GN VLK++EGT
Sbjct  183  GTEETKGSELTKKAFELLAADETINFVGNVEARELLNGVADVVVTDGFTGNAVLKSIEGT  242

Query  239  FKTIARILKRGYKRNPLAGLFSLGIIKSV----AKKFDYKNNAGAVVMGLNKLALKTHGS  294
                  +LK       + G     ++K+       + DY  + GAV+ GL    +KTHG+
Sbjct  243  AXNXXSLLKTAILSEGVKGKMGALLLKNALHGXKDEXDYSKHGGAVLFGLKAPVIKTHGA  302

Query  295  ADKQQFLSTIRLAHLSLKSDLI  316
                    TIR  H  L++ ++
Sbjct  303  TGPDAVRYTIRQIHTXLETQVV  324


>Crystal structure of a fatty acid/phospholipid synthesis protein [Bacillus subtilis]
Sequence ID: 1VI1_A Length: 345 
>Crystal structure of a fatty acid/phospholipid synthesis protein [Bacillus subtilis]
Sequence ID: 1VI1_B Length: 345  
Range 1: 2 to 313

Score:152 bits(383), Expect:7e-43, 
Method:Compositional matrix adjust., 
Identities:103/312(33%), Positives:159/312(50%), Gaps:5/312(1%)

Query  2    AFRFAVDCLGFENKPSEAIEAVLKYWSFHQDLNFILIGDEKAFDG-LDILPKNITKKLAN  60
            + R AVD  G ++ P   I+ V+K      DL+  L+GD+   +  L      IT   A+
Sbjct  2    SLRIAVDAXGGDHAPKAVIDGVIKGIEAFDDLHITLVGDKTTIESHLTTTSDRITVLHAD  61

Query  61   SFIEMTDTPLSA-RRKVNSSMQIAINLVREGNADVVISAGSSAVYASLTNDAFGKINKNT  119
              IE TD P+ A RRK NSS  +    V E  AD  ISAG++    +      G+I    
Sbjct  62   EVIEPTDEPVRAVRRKKNSSXVLXAQEVAENRADACISAGNTGALXTAGLFIVGRIKGID  121

Query  120  KSAFMSYVPTDNNNWFYFLDVGANKYFTGKELYFLGLMADIFVKKTTTKKTPKIGLLNIG  179
            + A    +PT + + F  LDVGAN     + L    +   ++ ++     +P++GLLN+G
Sbjct  122  RPALAPTLPTVSGDGFLLLDVGANVDAKPEHLVQYAIXGSVYSQQVRGVTSPRVGLLNVG  181

Query  180  TEENKGFDYHQEAFKLLKADKNLNFLGFVESRFLLDGICDILIADGYSGNLVLKAMEGTF  239
            TE+ KG +  ++ F++LK   N+NF+G VE+R LLD + D+++ DG++GN+ LK +EG+ 
Sbjct  182  TEDKKGNELTKQTFQILKETANINFIGNVEARDLLDDVADVVVTDGFTGNVTLKTLEGSA  241

Query  240  KTI---ARILKRGYKRNPLAGLFSLGIIKSVAKKFDYKNNAGAVVMGLNKLALKTHGSAD  296
             +I    R +      + LA       +K    K +Y N  GA + GL    +K HGS+D
Sbjct  242  LSIFKXXRDVXTSTLTSKLAAAVLKPKLKEXKXKXEYSNYGGASLFGLKAPVIKAHGSSD  301

Query  297  KQQFLSTIRLAH  308
                   IR A 
Sbjct  302  SNAVFRAIRQAR  313


		
